# Supplementary material for: 1,1′-[Imidazolidine-1,3-diylbis(methyl­ene)]bis­(1H-benzotriazole)
Source: Acta Crystallogr Sect E Struct Rep Online. 2012 Jan 11;68(Pt 2):o312–3. doi: 10.1107/S1600536812000232 (PMC3275003; doi:10.1107/S1600536812000232)
Supplement: Supplementary file 1 [file e-68-0o312-sup1.cif]

##############################################################################
#                                                                            #
# This CIF contains the data in a paper accepted for publication in          #
# Acta Crystallographica Section E. It conforms to the requirements of       #
# Notes for Authors for Acta Crystallographica Section E, and has been       #
# peer reviewed under the auspices of the IUCr Commission on Journals.       #
#                                                                            #
# Full details of the Crystallographic Information File format               #
# are given in the paper "The Crystallographic Information File (CIF):       #
# a New Standard Archive File for Crystallography" by S. R. Hall, F. H.      #
# Allen and I. D. Brown [Acta Cryst. (1991), A47, 655-685].                  #
#                                                                            #
# The current version of the core CIF dictionary is obtainable from          #
# ftp://ftp.iucr.org/pub/cif_core.dic.                                       #
#                                                                            #
# Software is freely available for graphical display of the structure(s)     #
# in this CIF. For information consult the CIF software page                 #
# http://www.iucr.org/resources/cif/software.                                #
#                                                                            #
# This file may be used for bona fide research purposes within the           #
# scientific community so long as proper attribution is given to the journal # 
# article from which it was obtained.                                        #
#                                                                            #
##############################################################################
data_global
_audit_creation_method     'Jana2006 Version : 03/12/2011'
_journal_date_recd_electronic     2011-12-23
_journal_date_accepted     2012-01-03
_journal_name_full     'Acta Crystallographica, Section E'
_journal_year     2012
_journal_volume     68
_journal_issue      2
_journal_page_first     o312
_journal_page_last     o313
_journal_paper_category     QO
_journal_paper_doi     10.1107/S1600536812000232
_journal_coeditor_code     BT5768
_publ_contact_author_name     'Augusto Rivera'
_publ_contact_author_address
;
Departamento de Qu\'imica, Universidad Nacional de Colombia,
Ciudad Universitaria, Bogot\'a, Colombia
;
_publ_contact_author_email     'ariverau@unal.edu.co'
_publ_contact_author_fax     '57-1-3165220'
_publ_contact_author_phone     '57-1-3165000'
_publ_section_title
;
1,1'-[Imidazolidine-1,3-diylbis(methylene)]bis(1<i>H</i>-benzotriazole)
;
loop_
    _publ_author_name
    _publ_author_footnote
    _publ_author_address
    'Rivera, Augusto' .
;
Departamento de Qu\'imica, Universidad Nacional de Colombia,
Ciudad Universitaria, Bogot\'a, Colombia
;
    'Quiroga, Diego' .
;
Departamento de Qu\'imica, Universidad Nacional de Colombia,
Ciudad Universitaria, Bogot\'a, Colombia
;
    'R\'ios-Motta, Jaime' .
;
Departamento de Qu\'imica, Universidad Nacional de Colombia,
Ciudad Universitaria, Bogot\'a, Colombia
;
    'Fejfarov\'a, Karla' .
;
Institute of Physics ASCR, v.v.i.,
Na Slovance 2
182 21 Praha 8
Czech Republic
;
    'Du\<sek, Michal' .
;
Institute of Physics ASCR, v.v.i.,
Na Slovance 2
182 21 Praha 8
Czech Republic
;
data_I
_chemical_name_systematic
;
1,1'-[Imidazolidine-1,3-diylbis(methylene)]bis(1<i>H</i>-benzotriazole)
;
_chemical_name_common     ?
_chemical_formula_moiety     'C17 H18 N8'
_chemical_formula_sum     'C17 H18 N8'
_chemical_formula_structural     ?
_chemical_formula_analytical     ?
_chemical_formula_iupac     'C17 H18 N8'
_chemical_formula_weight     334.4
_chemical_melting_point     ?
_symmetry_cell_setting     monoclinic
_symmetry_space_group_name_H-M     'P 21'
_symmetry_space_group_name_Hall     'P 2yb'
loop_
    _symmetry_equiv_pos_site_id
    _symmetry_equiv_pos_as_xyz
    1 x,y,z
    2 -x,y+1/2,-z
_cell_length_a     11.8609(6)
_cell_length_b     4.6429(2)
_cell_length_c     14.4712(8)
_cell_angle_alpha     90
_cell_angle_beta     93.053(4)
_cell_angle_gamma     90
_cell_volume     795.78(7)
_cell_formula_units_Z     2
_cell_measurement_reflns_used     7090
_cell_measurement_theta_min     3.06
_cell_measurement_theta_max     66.86
_cell_measurement_temperature     120
_cell_special_details     ?
_exptl_crystal_description     prism
_exptl_crystal_colour     colourless
_exptl_crystal_size_max     0.425
_exptl_crystal_size_mid     0.176
_exptl_crystal_size_min     0.097
_exptl_crystal_density_diffrn     1.3951
_exptl_crystal_density_meas     ?
_exptl_crystal_density_method     'not measured'
_exptl_crystal_F_000     352
_exptl_absorpt_coefficient_mu     0.735
_exptl_absorpt_correction_type     multi-scan
_exptl_absorpt_process_details
;
(CrysAlis PRO; Agilent, 2010)
;
_exptl_absorpt_correction_T_min     0.378
_exptl_absorpt_correction_T_max     1
_exptl_special_details
;
CrysAlisPro (Agilent, 2010)
Empirical absorption correction using spherical harmonics,
implemented in SCALE3 ABSPACK scaling algorithm.
;
_diffrn_ambient_temperature     120
_diffrn_radiation_type     'Cu K\a'
_diffrn_radiation_wavelength     1.5418
_diffrn_radiation_source     'Enhance Ultra (Cu) X-ray Source'
_diffrn_radiation_monochromator     'mirror'
_diffrn_measurement_device_type
      'Agilent Xcalibur diffractometer with an Atlas (Gemini ultra Cu) detector'
_diffrn_measurement_device     'four-cycle diffractometer'
_diffrn_measurement_method     'Rotation method data acquisition using \w scans'
_diffrn_detector_area_resol_mean     10.3784
_diffrn_reflns_number     10081
_diffrn_reflns_av_R_equivalents     0.0301
_diffrn_reflns_av_sigmaI/netI     0.0129
_diffrn_reflns_theta_min     3.06
_diffrn_reflns_theta_max     66.99
_diffrn_reflns_theta_full     66.99
_diffrn_measured_fraction_theta_max     0.99
_diffrn_measured_fraction_theta_full     0.99
_diffrn_reflns_limit_h_min     -14
_diffrn_reflns_limit_h_max     14
_diffrn_reflns_limit_k_min     -5
_diffrn_reflns_limit_k_max     5
_diffrn_reflns_limit_l_min     -17
_diffrn_reflns_limit_l_max     16
_diffrn_reflns_reduction_process
;
Integration of the CCD images was done by program CrysAlisPro
(Agilent Technologies, 2010). The same program was used for indexing of the
crystal shape and absorption correction.
;
_diffrn_standards_number     0
_diffrn_standards_interval_count     ?
_diffrn_standards_interval_time     ?
_diffrn_standards_decay_%     .
loop_
    _diffrn_standard_refln_index_h
    _diffrn_standard_refln_index_k
    _diffrn_standard_refln_index_l
    ? ? ?
_refine_special_details
;
The refinement was carried out against all reflections. The conventional
<i>R</i>-factor is always based on <i>F</i>. The goodness of fit as well as
the weighted <i>R</i>-factor are based on <i>F</i> and <i>F</i>^2^ for
refinement carried out on <i>F</i> and <i>F</i>^2^, respectively. The
threshold expression is used only for calculating <i>R</i>-factors <i>etc</i>.
and it is not relevant to the choice of reflections for refinement.
The program used for refinement, Jana2006, uses the weighting scheme based on
the experimental expectations, see _refine_ls_weighting_details, that does not
force <i>S</i> to be one. Therefore the values of <i>S</i> are usually larger
than the ones from the <i>SHELX</i> program.
;
_reflns_number_total     1609
_reflns_number_gt     1541
_reflns_threshold_expression     'I>3\s(I)'
_refine_ls_structure_factor_coef     Fsqd
_refine_ls_R_factor_all     0.0285
_refine_ls_R_factor_gt     0.0269
_refine_ls_wR_factor_gt     0.0719
_refine_ls_wR_factor_ref     0.0729
_refine_ls_goodness_of_fit_ref     1.52
_refine_ls_restrained_S_all     ?
_refine_ls_number_reflns     1609
_refine_ls_number_parameters     226
_refine_ls_number_restraints     0
_refine_ls_number_constraints     73
_refine_ls_hydrogen_treatment     constr
_refine_ls_weighting_scheme     sigma
_refine_ls_weighting_details     'w=1/(\s^2^(I)+0.0016I^2^)'
_refine_ls_shift/su_max     0.0048
_refine_ls_shift/su_mean     0.0007
_refine_diff_density_max     0.09
_refine_diff_density_min     -0.11
_refine_ls_extinction_method     'none'
_refine_ls_extinction_coef     ?
_refine_ls_abs_structure_details     ?
_refine_ls_abs_structure_Flack     ?
_refine_ls_abs_structure_Rogers     ?
loop_
    _atom_type_symbol
    _atom_type_scat_dispersion_real
    _atom_type_scat_dispersion_imag
    _atom_type_scat_source
    C 0.0181 0.0091 'International Tables Vol C tables 4.2.6.8 and 6.1.1.1'
    H 0.0000 0.0000 'International Tables Vol C tables 4.2.6.8 and 6.1.1.1'
    N 0.0311 0.0180 'International Tables Vol C tables 4.2.6.8 and 6.1.1.1'
_computing_data_collection     'CrysAlis PRO (Agilent, 2010)'
_computing_cell_refinement     'CrysAlis PRO (Agilent, 2010)'
_computing_data_reduction     'CrysAlis PRO (Agilent, 2010)'
_computing_structure_solution     'SIR2002 (Burla <i>et al.</i>, 2003)'
_computing_structure_refinement
                          '<i>JANA2006</i> (Pet\<r\'i\<cek <i>et al.</i>, 2006)'
_computing_molecular_graphics     'DIAMOND (Brandenburg & Putz, 2005)'
_computing_publication_material
                          '<i>JANA2006</i> (Pet\<r\'i\<cek <i>et al.</i>, 2006)'
loop_
    _atom_site_type_symbol
    _atom_site_label
    _atom_site_fract_x
    _atom_site_fract_y
    _atom_site_fract_z
    _atom_site_U_iso_or_equiv
    _atom_site_adp_type
    _atom_site_calc_flag
    _atom_site_refinement_flags
    _atom_site_occupancy
    _atom_site_symmetry_multiplicity
    _atom_site_disorder_assembly
    _atom_site_disorder_group
    N N1 0.21591(11) 0.2699(3) 0.93068(9) 0.0235(4) Uani d . 1 2 . .
    N N2 0.26794(11) 0.5272(3) 1.06164(10) 0.0238(4) Uani d . 1 2 . .
    N N3 0.09989(11) 0.3594(3) 0.79499(9) 0.0235(4) Uani d . 1 2 . .
    N N4 -0.01384(12) 0.4004(4) 0.78915(11) 0.0290(4) Uani d . 1 2 . .
    N N5 -0.05795(11) 0.2425(4) 0.72197(10) 0.0298(5) Uani d . 1 2 . .
    N N6 0.40908(11) 0.4060(3) 1.18741(10) 0.0239(4) Uani d . 1 2 . .
    N N7 0.50606(11) 0.2991(4) 1.15561(10) 0.0280(4) Uani d . 1 2 . .
    N N8 0.54874(11) 0.1110(4) 1.21481(10) 0.0279(4) Uani d . 1 2 . .
    C C1 0.31519(14) 0.3661(4) 0.98560(11) 0.0264(5) Uani d . 1 2 . .
    C C2 0.17294(13) 0.3532(4) 1.09029(11) 0.0248(5) Uani d . 1 2 . .
    C C3 0.13569(13) 0.1890(4) 1.00110(11) 0.0239(5) Uani d . 1 2 . .
    C C4 0.17205(15) 0.4928(4) 0.86759(12) 0.0263(5) Uani d . 1 2 . .
    C C5 0.12961(13) 0.1659(4) 0.73030(11) 0.0215(5) Uani d . 1 2 . .
    C C6 0.02769(13) 0.0916(4) 0.68333(12) 0.0253(5) Uani d . 1 2 . .
    C C7 0.02635(16) -0.1107(4) 0.61123(12) 0.0314(5) Uani d . 1 2 . .
    C C8 0.12773(17) -0.2263(5) 0.58977(12) 0.0354(6) Uani d . 1 2 . .
    C C9 0.23000(15) -0.1486(5) 0.63788(12) 0.0308(5) Uani d . 1 2 . .
    C C10 0.23362(14) 0.0484(4) 0.70895(11) 0.0251(5) Uani d . 1 2 . .
    C C11 0.34550(15) 0.6304(4) 1.13345(12) 0.0286(5) Uani d . 1 2 . .
    C C12 0.38817(13) 0.2843(4) 1.27059(11) 0.0228(5) Uani d . 1 2 . .
    C C13 0.47863(13) 0.0943(4) 1.28781(12) 0.0232(5) Uani d . 1 2 . .
    C C14 0.48715(14) -0.0715(4) 1.36880(12) 0.0270(5) Uani d . 1 2 . .
    C C15 0.40331(15) -0.0378(4) 1.42939(13) 0.0311(5) Uani d . 1 2 . .
    C C16 0.31195(15) 0.1530(5) 1.41080(13) 0.0329(6) Uani d . 1 2 . .
    C C17 0.30163(14) 0.3172(4) 1.33186(12) 0.0293(5) Uani d . 1 2 . .
    H H1a 0.358632 0.493853 0.949314 0.0316 Uiso d . 1 2 . .
    H H1b 0.355874 0.201865 1.010035 0.0316 Uiso d . 1 2 . .
    H H2a 0.113022 0.477804 1.107635 0.0298 Uiso d . 1 2 . .
    H H2b 0.199161 0.21839 1.136922 0.0298 Uiso d . 1 2 . .
    H H3a 0.140331 -0.014517 1.012342 0.0287 Uiso d . 1 2 . .
    H H3b 0.060918 0.24844 0.980747 0.0287 Uiso d . 1 2 . .
    H H4a 0.128774 0.628658 0.901023 0.0316 Uiso d . 1 2 . .
    H H4b 0.233758 0.58913 0.840354 0.0316 Uiso d . 1 2 . .
    H H7 -0.042768 -0.165557 0.578371 0.0376 Uiso d . 1 2 . .
    H H8 0.129465 -0.364408 0.540509 0.0424 Uiso d . 1 2 . .
    H H9 0.299061 -0.236079 0.620438 0.037 Uiso d . 1 2 . .
    H H10 0.302981 0.101822 0.741735 0.0302 Uiso d . 1 2 . .
    H H11a 0.30616 0.75146 1.174811 0.0343 Uiso d . 1 2 . .
    H H11b 0.397607 0.762446 1.107664 0.0343 Uiso d . 1 2 . .
    H H14 0.54877 -0.2024 1.381195 0.0325 Uiso d . 1 2 . .
    H H15 0.406631 -0.146438 1.485921 0.0373 Uiso d . 1 2 . .
    H H16 0.254861 0.1683 1.45514 0.0395 Uiso d . 1 2 . .
    H H17 0.239268 0.445844 1.319532 0.0351 Uiso d . 1 2 . .
loop_
    _atom_site_aniso_label
    _atom_site_aniso_U_11
    _atom_site_aniso_U_22
    _atom_site_aniso_U_33
    _atom_site_aniso_U_12
    _atom_site_aniso_U_13
    _atom_site_aniso_U_23
    _atom_site_aniso_type_symbol
    N1 0.0240(6) 0.0259(8) 0.0205(7) -0.0003(6) -0.0004(5) 0.0012(6) N
    N2 0.0261(7) 0.0225(7) 0.0223(7) -0.0021(6) -0.0037(5) 0.0009(6) N
    N3 0.0221(6) 0.0253(7) 0.0229(7) 0.0011(6) -0.0008(5) 0.0020(6) N
    N4 0.0230(7) 0.0315(8) 0.0326(8) 0.0042(7) 0.0022(6) 0.0053(7) N
    N5 0.0218(7) 0.0346(9) 0.0325(8) -0.0010(6) -0.0027(5) 0.0075(7) N
    N6 0.0235(6) 0.0241(8) 0.0235(7) -0.0008(6) -0.0032(5) -0.0013(6) N
    N7 0.0227(6) 0.0338(9) 0.0269(7) -0.0032(6) -0.0025(5) -0.0021(7) N
    N8 0.0221(7) 0.0336(9) 0.0275(7) 0.0006(6) -0.0023(5) -0.0019(7) N
    C1 0.0233(7) 0.0334(10) 0.0224(8) -0.0017(8) 0.0009(6) 0.0024(8) C
    C2 0.0212(7) 0.0296(9) 0.0236(8) 0.0009(7) 0.0008(6) -0.0008(7) C
    C3 0.0233(8) 0.0239(9) 0.0243(8) -0.0025(7) -0.0007(6) 0.0003(7) C
    C4 0.0323(8) 0.0244(9) 0.0219(8) -0.0026(8) -0.0032(6) -0.0010(7) C
    C5 0.0234(7) 0.0221(9) 0.0187(7) -0.0006(7) -0.0008(6) 0.0035(7) C
    C6 0.0240(8) 0.0260(9) 0.0255(8) -0.0022(7) -0.0033(6) 0.0080(7) C
    C7 0.0360(9) 0.0301(10) 0.0267(9) -0.0058(8) -0.0098(7) 0.0031(8) C
    C8 0.0514(11) 0.0314(10) 0.0228(8) -0.0009(9) -0.0021(7) -0.0015(8) C
    C9 0.0332(8) 0.0330(11) 0.0264(8) 0.0063(8) 0.0038(6) 0.0011(8) C
    C10 0.0229(8) 0.0291(10) 0.0235(8) -0.0004(7) 0.0009(6) 0.0029(7) C
    C11 0.0348(9) 0.0208(9) 0.0288(9) -0.0039(8) -0.0109(7) 0.0012(8) C
    C12 0.0224(7) 0.0225(9) 0.0228(8) -0.0029(7) -0.0062(6) -0.0028(7) C
    C13 0.0193(7) 0.0246(9) 0.0253(8) -0.0022(7) -0.0032(6) -0.0039(7) C
    C14 0.0262(8) 0.0241(9) 0.0299(9) 0.0014(7) -0.0066(6) 0.0000(7) C
    C15 0.0322(9) 0.0317(11) 0.0289(9) -0.0030(8) -0.0028(7) 0.0043(8) C
    C16 0.0292(8) 0.0394(11) 0.0303(9) -0.0009(8) 0.0039(7) -0.0004(9) C
    C17 0.0238(8) 0.0336(11) 0.0302(9) 0.0041(8) -0.0013(6) -0.0026(8) C
loop_
    _geom_bond_atom_site_label_1
    _geom_bond_atom_site_label_2
    _geom_bond_site_symmetry_1
    _geom_bond_site_symmetry_2
    _geom_bond_distance
    _geom_bond_publ_flag
    N1 C1 . . 1.455(2) ?
    N1 C3 . . 1.479(2) ?
    N1 C4 . . 1.458(2) ?
    N2 C1 . . 1.466(2) ?
    N2 C2 . . 1.464(2) ?
    N2 C11 . . 1.433(2) ?
    N3 N4 . . 1.3604(19) ?
    N3 C4 . . 1.458(2) ?
    N3 C5 . . 1.357(2) ?
    N4 N5 . . 1.305(2) ?
    N5 C6 . . 1.377(2) ?
    N6 N7 . . 1.355(2) ?
    N6 C11 . . 1.484(2) ?
    N6 C12 . . 1.364(2) ?
    N7 N8 . . 1.307(2) ?
    N8 C13 . . 1.381(2) ?
    C1 H1a . . 0.96 ?
    C1 H1b . . 0.96 ?
    C2 C3 . . 1.543(2) ?
    C2 H2a . . 0.96 ?
    C2 H2b . . 0.96 ?
    C3 H3a . . 0.96 ?
    C3 H3b . . 0.96 ?
    C4 H4a . . 0.96 ?
    C4 H4b . . 0.96 ?
    C5 C6 . . 1.398(2) ?
    C5 C10 . . 1.398(2) ?
    C6 C7 . . 1.403(3) ?
    C7 C8 . . 1.368(3) ?
    C7 H7 . . 0.96 ?
    C8 C9 . . 1.413(3) ?
    C8 H8 . . 0.96 ?
    C9 C10 . . 1.376(3) ?
    C9 H9 . . 0.96 ?
    C10 H10 . . 0.96 ?
    C11 H11a . . 0.96 ?
    C11 H11b . . 0.96 ?
    C12 C13 . . 1.401(2) ?
    C12 C17 . . 1.400(2) ?
    C13 C14 . . 1.402(2) ?
    C14 C15 . . 1.369(3) ?
    C14 H14 . . 0.96 ?
    C15 C16 . . 1.414(3) ?
    C15 H15 . . 0.96 ?
    C16 C17 . . 1.373(3) ?
    C16 H16 . . 0.96 ?
    C17 H17 . . 0.96 ?
loop_
    _geom_angle_atom_site_label_1
    _geom_angle_atom_site_label_2
    _geom_angle_atom_site_label_3
    _geom_angle_site_symmetry_1
    _geom_angle_site_symmetry_2
    _geom_angle_site_symmetry_3
    _geom_angle
    _geom_angle_publ_flag
    C1 N1 C3 . . . 103.48(12) ?
    C1 N1 C4 . . . 112.04(14) ?
    C3 N1 C4 . . . 112.98(13) ?
    C1 N2 C2 . . . 105.19(14) ?
    C1 N2 C11 . . . 117.30(13) ?
    C2 N2 C11 . . . 116.94(13) ?
    N4 N3 C4 . . . 121.83(14) ?
    N4 N3 C5 . . . 110.05(13) ?
    C4 N3 C5 . . . 127.90(14) ?
    N3 N4 N5 . . . 108.94(14) ?
    N4 N5 C6 . . . 108.26(13) ?
    N7 N6 C11 . . . 119.68(14) ?
    N7 N6 C12 . . . 110.21(14) ?
    C11 N6 C12 . . . 130.08(14) ?
    N6 N7 N8 . . . 109.17(13) ?
    N7 N8 C13 . . . 108.11(14) ?
    N1 C1 N2 . . . 103.65(13) ?
    N1 C1 H1a . . . 109.4707 ?
    N1 C1 H1b . . . 109.4711 ?
    N2 C1 H1a . . . 109.4712 ?
    N2 C1 H1b . . . 109.4715 ?
    H1a C1 H1b . . . 114.7236 ?
    N2 C2 C3 . . . 103.06(13) ?
    N2 C2 H2a . . . 109.4714 ?
    N2 C2 H2b . . . 109.4715 ?
    C3 C2 H2a . . . 109.4717 ?
    C3 C2 H2b . . . 109.4711 ?
    H2a C2 H2b . . . 115.2 ?
    N1 C3 C2 . . . 106.55(13) ?
    N1 C3 H3a . . . 109.4715 ?
    N1 C3 H3b . . . 109.4715 ?
    C2 C3 H3a . . . 109.4712 ?
    C2 C3 H3b . . . 109.4712 ?
    H3a C3 H3b . . . 112.2427 ?
    N1 C4 N3 . . . 109.01(15) ?
    N1 C4 H4a . . . 109.4712 ?
    N1 C4 H4b . . . 109.4703 ?
    N3 C4 H4a . . . 109.4717 ?
    N3 C4 H4b . . . 109.4721 ?
    H4a C4 H4b . . . 109.9289 ?
    N3 C5 C6 . . . 104.42(14) ?
    N3 C5 C10 . . . 132.45(15) ?
    C6 C5 C10 . . . 123.13(15) ?
    N5 C6 C5 . . . 108.33(15) ?
    N5 C6 C7 . . . 131.54(15) ?
    C5 C6 C7 . . . 120.12(16) ?
    C6 C7 C8 . . . 117.14(16) ?
    C6 C7 H7 . . . 121.4291 ?
    C8 C7 H7 . . . 121.4287 ?
    C7 C8 C9 . . . 122.02(18) ?
    C7 C8 H8 . . . 118.9882 ?
    C9 C8 H8 . . . 118.9897 ?
    C8 C9 C10 . . . 122.01(17) ?
    C8 C9 H9 . . . 118.9967 ?
    C10 C9 H9 . . . 118.9971 ?
    C5 C10 C9 . . . 115.58(15) ?
    C5 C10 H10 . . . 122.2124 ?
    C9 C10 H10 . . . 122.2126 ?
    N2 C11 N6 . . . 115.81(15) ?
    N2 C11 H11a . . . 109.4718 ?
    N2 C11 H11b . . . 109.4704 ?
    N6 C11 H11a . . . 109.4709 ?
    N6 C11 H11b . . . 109.4712 ?
    H11a C11 H11b . . . 102.2888 ?
    N6 C12 C13 . . . 104.13(14) ?
    N6 C12 C17 . . . 133.44(16) ?
    C13 C12 C17 . . . 122.43(16) ?
    N8 C13 C12 . . . 108.38(15) ?
    N8 C13 C14 . . . 130.61(16) ?
    C12 C13 C14 . . . 121.01(15) ?
    C13 C14 C15 . . . 116.76(16) ?
    C13 C14 H14 . . . 121.6205 ?
    C15 C14 H14 . . . 121.6212 ?
    C14 C15 C16 . . . 121.66(17) ?
    C14 C15 H15 . . . 119.1684 ?
    C16 C15 H15 . . . 119.1674 ?
    C15 C16 C17 . . . 122.64(17) ?
    C15 C16 H16 . . . 118.6785 ?
    C17 C16 H16 . . . 118.6776 ?
    C12 C17 C16 . . . 115.49(16) ?
    C12 C17 H17 . . . 122.2546 ?
    C16 C17 H17 . . . 122.2552 ?
loop_
    _geom_torsion_atom_site_label_1
    _geom_torsion_atom_site_label_2
    _geom_torsion_atom_site_label_3
    _geom_torsion_atom_site_label_4
    _geom_torsion_site_symmetry_1
    _geom_torsion_site_symmetry_2
    _geom_torsion_site_symmetry_3
    _geom_torsion_site_symmetry_4
    _geom_torsion
    _geom_torsion_publ_flag
    N2 C2 C3 N1 . . . . 3.05(17) ?
loop_
    _geom_hbond_atom_site_label_D
    _geom_hbond_atom_site_label_H
    _geom_hbond_atom_site_label_A
    _geom_hbond_site_symmetry_D
    _geom_hbond_site_symmetry_H
    _geom_hbond_site_symmetry_A
    _geom_hbond_distance_DH
    _geom_hbond_distance_HA
    _geom_hbond_distance_DA
    _geom_hbond_angle_DHA
    _geom_hbond_publ_flag
    C17 H17 N5 . . 2_557 0.96 2.60 3.552(2) 173 y
    C11 H11b Cg3 . . 1_565 0.96 2.86 3.394(2) 116 y
