# Supplementary material for: 1,1′-[Imidazolidine-1,3-diylbis(methyl­ene)]bis­(1H-benzotriazole)
Source: Acta Crystallogr Sect E Struct Rep Online. 2012 Jan 11;68(Pt 2):o312–3. doi: 10.1107/S1600536812000232 (PMC3275003; doi:10.1107/S1600536812000232)
Supplement: Supplementary file 2 [file e-68-0o312-Isup2.hkl]

#
# h,k,l, Fc-squared, Fo-squared, sigma(Fo-squared) and status flag
#
data_I
_shelx_title                             '   '
_shelx_refln_list_code                   4
_shelx_F_calc_maximum                    96.51
_exptl_crystal_F_000                     352
_reflns_d_resolution_high                0.8375

loop_
 _symmetry_equiv_pos_as_xyz
 'x, y, z'
 '-x, y+1/2, -z'

_cell_length_a                           11.8609(6)
_cell_length_b                           4.6429(2)
_cell_length_c                           14.4712(8)
_cell_angle_alpha                        90
_cell_angle_beta                         93.053(4)
_cell_angle_gamma                        90

_shelx_F_squared_multiplier              1.000

loop_
 _refln_index_h
 _refln_index_k
 _refln_index_l
 _refln_F_squared_calc
 _refln_F_squared_meas
 _refln_F_squared_sigma
 _refln_observed_status
   1   0   0    0.26    0.53    0.68 <
   2   0   0   65.92   89.51    2.33 o
   3   0   0  136.55  155.76    3.81 o
   4   0   0  240.13  290.77    6.49 o
   5   0   0   41.74   42.79    2.27 o
   6   0   0  147.53  146.24    5.44 o
   7   0   0   33.53   33.81    1.50 o
   8   0   0  136.82  144.32    2.96 o
   9   0   0    0.07    0.68    0.55 <
  10   0   0   90.17  102.81    2.56 o
  11   0   0  281.58  295.96    5.04 o
  12   0   0    0.00    0.57    0.64 <
  13   0   0    8.40    7.93    0.72 o
  14   0   0   15.53   17.48    0.96 o
   1   1   0 1981.25 1848.94    7.49 o
   2   1   0  109.71  114.25    1.68 o
   3   1   0   74.87   68.23    1.57 o
   4   1   0   33.62   28.02    1.26 o
   5   1   0  599.72  618.97    5.27 o
   6   1   0  177.32  185.47    4.02 o
   7   1   0   37.79   43.86    0.94 o
   8   1   0    7.69    9.18    0.55 o
   9   1   0  412.02  432.71    3.85 o
  10   1   0  152.40  154.57    2.01 o
  11   1   0  204.09  214.12    2.65 o
  12   1   0  112.03  109.70    1.79 o
  13   1   0   11.46   12.15    0.54 o
   0   2   0  648.89  575.63    6.27 o
   1   2   0  151.76  159.76    3.15 o
   2   2   0   79.45   74.16    2.56 o
   3   2   0   31.80   33.27    1.30 o
   4   2   0  217.33  247.94    4.22 o
   5   2   0  302.01  324.63    2.58 o
   6   2   0   10.30   14.55    0.63 o
   7   2   0   67.39   61.05    1.21 o
   8   2   0    9.63   11.42    0.66 o
   9   2   0   45.39   41.50    1.10 o
  10   2   0  358.61  363.37    2.97 o
  11   2   0   82.64   84.49    1.55 o
  12   2   0  158.26  158.10    2.48 o
  13   2   0    7.75    7.93    0.58 o
   1   3   0    1.74    1.60    0.46 o
   2   3   0  252.84  262.74    2.07 o
   3   3   0   82.16   83.17    1.27 o
   4   3   0   44.37   43.84    1.12 o
   5   3   0    0.99    1.52    0.52 <
   6   3   0   40.60   41.24    1.11 o
   7   3   0    1.84    1.76    0.42 o
   8   3   0   39.03   43.73    1.01 o
   9   3   0  140.55  146.31    2.10 o
  10   3   0    6.61    6.65    0.67 o
  11   3   0    5.60    6.47    0.52 o
   0   4   0  147.72  146.92    3.06 o
   1   4   0   10.68   10.47    0.73 o
   2   4   0  116.83  119.74    2.55 o
   3   4   0   46.01   48.37    1.24 o
   4   4   0  103.13  107.48    1.85 o
   5   4   0   16.25   16.24    0.72 o
   6   4   0   72.88   73.09    1.22 o
   7   4   0   67.06   69.81    1.25 o
   8   4   0    2.22    2.45    0.53 o
   9   4   0   87.75   87.00    1.79 o
   1   5   0   14.32   14.57    0.65 o
   2   5   0   17.49   17.19    0.75 o
   3   5   0   54.13   59.47    1.21 o
   4   5   0   38.38   41.78    1.10 o
   5   5   0   58.32   62.50    1.65 o
   6   5   0  140.61  142.32    2.24 o
 -14   0   1   32.11   34.12    1.31 o
 -13   0   1    2.68    2.31    0.57 o
 -12   0   1   12.89   13.57    1.00 o
 -11   0   1   72.17   78.98    2.04 o
 -10   0   1  279.79  293.67    4.90 o
  -9   0   1  105.67  114.19    2.16 o
  -8   0   1  199.34  221.20    3.63 o
  -7   0   1   25.63   29.41    1.42 o
  -6   0   1  403.74  380.95    6.89 o
  -5   0   1   16.96   16.79    2.01 o
  -4   0   1   44.60   54.75    2.82 o
  -3   0   1   57.55   57.98    2.49 o
  -2   0   1 9963.29 9313.37   23.34 o
  -1   0   1    0.03    0.38    0.46 <
   0   0   1  637.20  612.64    5.20 o
   1   0   1   38.38   33.99    1.06 o
   2   0   1 1081.45 1065.27    7.85 o
   3   0   1 1182.10 1166.74   10.33 o
   4   0   1  869.00  817.87    9.11 o
   5   0   1   27.36   33.19    2.28 o
   6   0   1    2.03    2.17    1.17 <
   7   0   1   62.60   66.09    2.43 o
   8   0   1  331.65  354.16    4.89 o
   9   0   1   97.09   94.93    2.97 o
  10   0   1  118.09  115.05    3.33 o
  11   0   1   38.06   39.74    2.04 o
  12   0   1  155.82  151.85    2.79 o
  13   0   1   61.57   60.97    1.60 o
  14   0   1  115.17  123.77    3.66 o
 -13   1   1  135.29  141.55    1.58 o
 -12   1   1   11.43   13.26    0.74 o
 -11   1   1  105.97  109.96    1.90 o
 -10   1   1   12.49   12.88    0.70 o
  -9   1   1   52.33   60.40    1.33 o
  -8   1   1    0.03    0.52    0.38 <
  -7   1   1   93.80   88.70    1.17 o
  -6   1   1  150.57  152.15    3.94 o
  -5   1   1   44.41   49.21    1.84 o
  -4   1   1  403.16  396.17    4.74 o
  -3   1   1  811.25  766.02    4.81 o
  -2   1   1 1701.12 1589.80   10.52 o
  -1   1   1 7415.27 7197.92   15.40 o
   0   1   1  156.56  148.31    2.46 o
   1   1   1 4214.51 4168.93   14.97 o
   2   1   1 2544.50 2473.86    7.31 o
   3   1   1  436.48  402.43    4.19 o
   4   1   1   93.30   97.20    1.91 o
   5   1   1  330.15  377.66    4.77 o
   6   1   1  192.88  211.36    3.52 o
   7   1   1   12.07   11.98    0.64 o
   8   1   1   69.26   68.70    1.38 o
   9   1   1   62.94   68.68    1.77 o
  10   1   1  158.25  155.51    2.54 o
  11   1   1   68.63   63.28    1.50 o
  12   1   1   10.40    9.77    0.66 o
  13   1   1   32.01   35.48    0.78 o
 -13   2   1    2.55    3.13    0.41 o
 -12   2   1   11.91   11.54    0.77 o
 -11   2   1  111.14  114.70    2.06 o
 -10   2   1  120.94  119.27    1.73 o
  -9   2   1    1.06    2.53    0.54 o
  -8   2   1  106.60  110.53    1.59 o
  -7   2   1   15.67   15.63    0.57 o
  -6   2   1  245.74  256.89    1.96 o
  -5   2   1   78.13   84.36    1.41 o
  -4   2   1  317.08  322.45    4.59 o
  -3   2   1  197.43  210.93    3.68 o
  -2   2   1  194.72  190.94    3.69 o
  -1   2   1   50.61   49.52    1.51 o
   0   2   1    4.44    4.56    0.71 o
   1   2   1  185.12  184.38    3.15 o
   2   2   1  159.21  163.70    3.19 o
   3   2   1  157.03  180.30    3.41 o
   4   2   1  199.71  198.56    3.85 o
   5   2   1   89.65   94.10    1.33 o
   6   2   1   95.20   97.90    1.35 o
   7   2   1  289.38  302.96    2.79 o
   8   2   1  527.14  520.00    4.30 o
   9   2   1   40.20   42.15    1.13 o
  10   2   1   48.38   49.98    1.30 o
  11   2   1   11.57   10.83    0.78 o
  12   2   1   15.63   15.56    0.77 o
  13   2   1   15.08   13.18    0.67 o
 -11   3   1   31.00   29.50    0.88 o
 -10   3   1   24.96   24.52    0.88 o
  -9   3   1   35.11   39.52    1.36 o
  -8   3   1  316.00  306.39    3.20 o
  -7   3   1   34.48   32.97    0.77 o
  -6   3   1   86.95   93.37    1.51 o
  -5   3   1   32.92   30.50    0.94 o
  -4   3   1   86.26   87.30    1.23 o
  -3   3   1  137.38  139.81    1.49 o
  -2   3   1  101.89  111.38    1.54 o
  -1   3   1   30.23   30.41    0.86 o
   0   3   1  153.62  170.41    2.02 o
   1   3   1  130.15  129.49    1.78 o
   2   3   1   40.27   41.51    0.84 o
   3   3   1   19.44   19.55    0.68 o
   4   3   1   10.11    8.75    0.67 o
   5   3   1    2.69    2.96    0.54 o
   6   3   1  187.75  188.49    2.14 o
   7   3   1   38.63   36.72    1.09 o
   8   3   1   76.08   73.02    1.26 o
   9   3   1  144.02  148.49    1.90 o
  10   3   1  105.07   94.95    2.11 o
  11   3   1   29.06   27.53    1.03 o
  -9   4   1   12.49   11.40    0.76 o
  -8   4   1   11.93   10.99    0.56 o
  -7   4   1   51.33   49.26    1.08 o
  -6   4   1   16.78   17.43    0.64 o
  -5   4   1  144.12  161.65    1.69 o
  -4   4   1  294.75  305.23    3.05 o
  -3   4   1   19.16   21.15    0.89 o
  -2   4   1    0.97    2.88    0.54 o
  -1   4   1   71.29   67.11    1.90 o
   0   4   1    8.99    8.90    0.83 o
   1   4   1   21.17   20.81    0.99 o
   2   4   1   42.72   43.18    1.65 o
   3   4   1   67.20   72.03    1.68 o
   4   4   1   35.09   33.87    1.54 o
   5   4   1   68.00   70.97    1.63 o
   6   4   1   22.65   23.21    0.89 o
   7   4   1   22.78   21.03    0.88 o
   8   4   1   14.55   15.86    0.77 o
   9   4   1   11.50   11.19    0.76 o
  -6   5   1    0.08    2.25    0.72 o
  -5   5   1   60.66   62.52    1.65 o
  -4   5   1  104.93  124.14    1.99 o
  -3   5   1    8.97   10.04    0.75 o
  -2   5   1   31.42   30.77    1.10 o
  -1   5   1   19.55   21.02    0.75 o
   0   5   1   48.15   55.10    1.18 o
   1   5   1   21.29   22.30    0.76 o
   2   5   1   40.66   40.81    1.08 o
   3   5   1   76.45   75.92    1.41 o
   4   5   1   99.66   99.92    1.51 o
   5   5   1   76.51   82.91    2.37 o
 -14   0   2    5.49    6.71    0.69 o
 -13   0   2    1.91    1.12    0.49 <
 -12   0   2  146.60  154.52    2.26 o
 -11   0   2   60.35   65.41    1.62 o
 -10   0   2   76.45   77.19    1.67 o
  -9   0   2  148.40  149.52    3.09 o
  -8   0   2   51.12   56.80    1.44 o
  -7   0   2    4.58    2.64    0.72 o
  -6   0   2  478.53  515.89    8.14 o
  -5   0   2   22.03   18.92    1.72 o
  -4   0   2  177.76  153.09    3.68 o
  -3   0   2    9.15    9.90    1.08 o
  -2   0   2 2088.19 1937.78   11.43 o
  -1   0   2   95.98   85.10    1.80 o
   0   0   2 2249.79 2210.24    8.37 o
   1   0   2   22.82   16.56    1.07 o
   2   0   2 5660.48 5119.43   18.33 o
   3   0   2   15.60   14.84    1.75 o
   4   0   2  464.43  392.17    9.54 o
   5   0   2    4.72    1.74    2.00 <
   6   0   2   50.03   59.55    2.92 o
   7   0   2  241.57  253.81    4.35 o
   8   0   2  337.71  383.90    5.57 o
   9   0   2  225.62  242.51    4.45 o
  10   0   2  190.92  203.46    4.26 o
  11   0   2   24.41   26.38    1.71 o
  12   0   2  110.95  111.73    2.39 o
  13   0   2   12.43   12.11    0.71 o
 -13   1   2   58.43   62.34    1.20 o
 -12   1   2   89.47   91.23    1.58 o
 -11   1   2   88.26   87.59    1.25 o
 -10   1   2   33.94   31.62    0.96 o
  -9   1   2  626.07  641.25    3.94 o
  -8   1   2   27.30   26.79    0.76 o
  -7   1   2  582.28  600.45    2.99 o
  -6   1   2   24.80   23.52    1.76 o
  -5   1   2  431.37  477.94    6.33 o
  -4   1   2  423.44  401.78    4.18 o
  -3   1   2  767.52  741.73    4.91 o
  -2   1   2  854.99  819.06    5.32 o
  -1   1   2 3742.80 3564.14   10.25 o
   0   1   2  712.42  670.40    3.65 o
   1   1   2 2049.04 1948.07    7.15 o
   2   1   2 1943.67 1859.03    5.91 o
   3   1   2 2638.77 2606.88    8.24 o
   4   1   2   91.90   78.46    1.93 o
   5   1   2  178.24  191.07    3.17 o
   6   1   2   59.32   62.83    1.51 o
   7   1   2  320.36  350.69    2.86 o
   8   1   2   16.97   13.71    0.81 o
   9   1   2  190.08  189.12    2.59 o
  10   1   2   28.15   29.11    1.10 o
  11   1   2   33.72   30.56    1.09 o
  12   1   2   45.84   44.06    1.17 o
  13   1   2  102.30   95.91    1.20 o
 -13   2   2   23.49   22.55    0.92 o
 -12   2   2   24.26   22.48    0.98 o
 -11   2   2   30.80   31.82    1.30 o
 -10   2   2   48.52   53.80    1.29 o
  -9   2   2  153.99  153.30    2.10 o
  -8   2   2    3.81    4.33    0.38 o
  -7   2   2    8.55    7.87    0.49 o
  -6   2   2   62.94   65.14    0.87 o
  -5   2   2   75.24   67.82    1.03 o
  -4   2   2   66.50   70.85    1.97 o
  -3   2   2   68.39   81.78    2.15 o
  -2   2   2   16.68   19.65    1.11 o
  -1   2   2   75.43   71.09    1.84 o
   0   2   2   14.93   18.05    1.04 o
   1   2   2  165.15  157.88    3.11 o
   2   2   2  118.50  110.51    2.80 o
   3   2   2  492.66  510.55    6.99 o
   4   2   2  727.84  788.25    6.52 o
   5   2   2  443.87  480.33    2.94 o
   6   2   2  130.76  140.46    1.87 o
   7   2   2   45.63   41.11    1.28 o
   8   2   2  163.89  164.02    2.51 o
   9   2   2  124.43  115.92    1.78 o
  10   2   2  104.14   99.19    1.78 o
  11   2   2    0.63    0.68    0.45 <
  12   2   2    9.20    8.67    0.66 o
  13   2   2    0.52    1.43    0.53 <
 -11   3   2   25.37   27.66    0.87 o
 -10   3   2   31.20   30.47    0.92 o
  -9   3   2   16.05   15.48    0.80 o
  -8   3   2   30.47   30.60    0.85 o
  -7   3   2   95.75   85.92    1.29 o
  -6   3   2   89.44   85.10    1.32 o
  -5   3   2  242.97  242.76    2.18 o
  -4   3   2   21.30   20.25    0.68 o
  -3   3   2   55.06   48.19    0.97 o
  -2   3   2   32.69   37.68    0.95 o
  -1   3   2    3.03    2.54    0.40 o
   0   3   2   62.14   62.76    1.19 o
   1   3   2  341.77  334.66    2.50 o
   2   3   2  100.92  107.28    1.31 o
   3   3   2  157.35  154.13    1.78 o
   4   3   2   75.98   77.73    1.46 o
   5   3   2   16.79   17.17    1.04 o
   6   3   2  369.62  361.55    3.28 o
   7   3   2   42.13   41.62    1.21 o
   8   3   2   14.49   13.88    0.73 o
   9   3   2   23.20   23.55    0.98 o
  10   3   2    6.37    5.90    0.58 o
  11   3   2   25.66   23.93    0.93 o
  -9   4   2   26.91   27.65    0.86 o
  -8   4   2    3.61    3.69    0.53 o
  -7   4   2    4.50    5.80    0.61 o
  -6   4   2  256.11  261.87    2.42 o
  -5   4   2   12.38   10.50    0.61 o
  -4   4   2   47.53   49.80    1.27 o
  -3   4   2   40.24   43.35    1.17 o
  -2   4   2   12.46   12.95    0.69 o
  -1   4   2   81.55   83.87    1.68 o
   0   4   2  116.24  113.36    2.46 o
   1   4   2   36.03   35.49    1.31 o
   2   4   2   51.82   57.37    1.68 o
   3   4   2   26.17   24.75    1.26 o
   4   4   2    7.63    7.83    0.86 o
   5   4   2    0.53    0.63    0.56 <
   6   4   2  118.65  120.68    1.82 o
   7   4   2   77.10   88.07    1.67 o
   8   4   2   97.72   98.45    1.62 o
   9   4   2   49.32   51.34    1.35 o
  -5   5   2   11.15   11.91    0.90 o
  -4   5   2   77.76   86.41    1.84 o
  -3   5   2   42.90   48.27    1.61 o
  -2   5   2   48.22   46.61    1.38 o
  -1   5   2   21.58   21.57    0.89 o
   0   5   2   28.31   29.38    1.03 o
   1   5   2   47.71   51.22    1.06 o
   2   5   2   88.72   89.18    1.46 o
   3   5   2   79.93   83.28    1.62 o
   4   5   2   23.65   22.99    0.76 o
   5   5   2   12.16   12.44    0.67 o
 -14   0   3    0.26    0.33    0.44 <
 -13   0   3   81.65   76.56    1.68 o
 -12   0   3   23.45   21.37    0.90 o
 -11   0   3  367.07  373.85    3.64 o
 -10   0   3   72.27   66.48    1.85 o
  -9   0   3    6.56    7.39    0.74 o
  -8   0   3    0.45   -0.02    0.42 <
  -7   0   3   32.02   32.68    1.87 o
  -6   0   3  547.54  586.52    8.83 o
  -5   0   3  447.51  454.44    7.17 o
  -4   0   3  535.43  567.74    7.25 o
  -3   0   3   43.75   36.76    1.82 o
  -2   0   3 1900.21 1849.92   12.01 o
  -1   0   3 1338.10 1245.95    8.59 o
   0   0   3  847.91  797.61    6.24 o
   1   0   3   37.53   29.32    2.64 o
   2   0   3  140.22  117.75    3.48 o
   3   0   3  478.95  461.42    6.67 o
   4   0   3  405.10  417.46    5.78 o
   5   0   3   55.10   50.81    2.00 o
   6   0   3  708.11  768.01    7.78 o
   7   0   3   23.28   21.23    1.34 o
   8   0   3   13.48   10.68    1.04 o
   9   0   3    5.92    5.63    0.92 o
  10   0   3    4.90    4.44    1.07 o
  11   0   3   41.64   40.57    2.07 o
  12   0   3  304.02  295.10    3.25 o
  13   0   3   15.29   16.04    0.73 o
 -13   1   3    0.89    1.24    0.34 o
 -12   1   3   21.29   20.61    0.71 o
 -11   1   3  220.09  220.26    2.33 o
 -10   1   3   51.59   52.06    1.14 o
  -9   1   3  146.71  153.78    1.88 o
  -8   1   3    4.89    4.99    0.46 o
  -7   1   3   23.87   26.20    0.76 o
  -6   1   3  370.91  405.31    4.09 o
  -5   1   3   39.19   51.43    2.31 o
  -4   1   3   91.28   99.19    2.52 o
  -3   1   3  462.79  466.30    5.21 o
  -2   1   3 1101.24 1070.74    6.34 o
  -1   1   3 2483.24 2423.24    7.37 o
   0   1   3  590.04  543.42    2.82 o
   1   1   3 5682.61 5386.10   13.28 o
   2   1   3  170.57  160.20    2.50 o
   3   1   3  255.46  259.86    3.12 o
   4   1   3 1138.46 1150.23    6.06 o
   5   1   3  700.14  785.03    6.30 o
   6   1   3   14.31   11.25    0.75 o
   7   1   3  388.17  423.72    3.40 o
   8   1   3   43.52   45.45    1.36 o
   9   1   3   58.05   56.57    1.48 o
  10   1   3   56.79   56.28    1.46 o
  11   1   3  148.37  146.96    2.18 o
  12   1   3    5.70    5.67    0.58 o
  13   1   3   62.31   65.19    1.08 o
 -13   2   3  121.29  126.05    2.84 o
 -12   2   3   10.78   10.36    0.58 o
 -11   2   3    9.04    9.72    0.69 o
 -10   2   3  298.37  281.53    2.45 o
  -9   2   3    3.06    3.13    0.60 o
  -8   2   3  216.25  218.41    2.15 o
  -7   2   3  369.32  369.70    2.39 o
  -6   2   3   83.48   80.56    1.08 o
  -5   2   3  163.35  152.49    1.39 o
  -4   2   3  282.72  312.42    2.10 o
  -3   2   3  174.38  178.78    2.96 o
  -2   2   3   97.35  105.05    1.98 o
  -1   2   3 1134.53 1181.57    7.29 o
   0   2   3  120.74  133.92    2.60 o
   1   2   3  900.36  926.99    6.89 o
   2   2   3 1058.06 1123.09    7.12 o
   3   2   3   56.36   52.71    2.09 o
   4   2   3  431.89  435.78    3.62 o
   5   2   3  477.46  474.24    3.15 o
   6   2   3   52.40   56.47    1.30 o
   7   2   3    8.87    8.31    0.89 o
   8   2   3  107.94  114.62    2.39 o
   9   2   3  108.28  114.78    2.32 o
  10   2   3   69.65   68.55    1.56 o
  11   2   3    8.96    9.64    0.67 o
  12   2   3   86.02   86.29    1.52 o
 -11   3   3    6.56    7.08    0.50 o
 -10   3   3    6.84    6.18    0.61 o
  -9   3   3   39.20   38.40    1.05 o
  -8   3   3   36.41   33.49    0.84 o
  -7   3   3  217.94  223.97    1.90 o
  -6   3   3    3.42    4.33    0.47 o
  -5   3   3  124.87  125.21    1.71 o
  -4   3   3    5.58    5.82    0.51 o
  -3   3   3   69.22   68.66    1.07 o
  -2   3   3  231.55  248.01    2.27 o
  -1   3   3  250.51  248.82    1.98 o
   0   3   3   42.60   45.41    0.93 o
   1   3   3  162.93  161.12    1.63 o
   2   3   3   60.29   60.05    1.05 o
   3   3   3  251.49  267.47    2.32 o
   4   3   3   94.12  107.38    1.68 o
   5   3   3  306.31  311.83    3.42 o
   6   3   3   39.05   38.33    1.27 o
   7   3   3   77.30   73.09    1.78 o
   8   3   3    1.45    1.04    0.60 <
   9   3   3  132.94  133.24    1.84 o
  10   3   3   63.10   60.20    1.24 o
  11   3   3   21.97   21.77    0.86 o
  -9   4   3   25.10   23.19    0.96 o
  -8   4   3   24.33   24.62    0.85 o
  -7   4   3   24.85   24.29    0.85 o
  -6   4   3   45.74   44.80    0.95 o
  -5   4   3  216.01  216.81    2.16 o
  -4   4   3   43.36   42.63    1.29 o
  -3   4   3   39.24   38.74    1.10 o
  -2   4   3   33.36   33.54    0.95 o
  -1   4   3   72.83   70.78    1.47 o
   0   4   3   22.36   21.47    1.09 o
   1   4   3   62.61   65.06    1.80 o
   2   4   3  132.22  139.54    2.62 o
   3   4   3  254.69  257.87    3.06 o
   4   4   3   52.20   48.10    1.40 o
   5   4   3   33.63   33.05    1.14 o
   6   4   3  108.78  101.99    1.78 o
   7   4   3    7.42    6.55    0.67 o
   8   4   3   47.39   46.30    1.09 o
   9   4   3    2.79    3.08    0.54 o
  -5   5   3  143.04  143.36    2.27 o
  -4   5   3   10.63   10.16    0.86 o
  -3   5   3   33.11   34.53    1.22 o
  -2   5   3   15.19   14.45    0.92 o
  -1   5   3   10.44   10.09    0.72 o
   0   5   3  122.53  123.79    2.11 o
   1   5   3    3.23    2.56    0.53 o
   2   5   3  123.59  130.67    2.17 o
   3   5   3   14.59   14.68    0.71 o
   4   5   3    7.73    8.25    0.59 o
   5   5   3   10.41   12.21    0.80 o
 -13   0   4   14.24   12.65    0.76 o
 -12   0   4    8.51   10.17    0.83 o
 -11   0   4    5.81    5.37    0.62 o
 -10   0   4  742.86  712.39    7.14 o
  -9   0   4   93.57   90.72    2.99 o
  -8   0   4    9.77    8.46    0.89 o
  -7   0   4  197.13  208.59    4.55 o
  -6   0   4 2164.70 2448.41   21.85 o
  -5   0   4   16.03   14.88    1.66 o
  -4   0   4  197.83  212.68    4.68 o
  -3   0   4  476.19  456.54    6.17 o
  -2   0   4 1343.12 1239.82    8.93 o
  -1   0   4  110.65   98.59    2.23 o
   0   0   4   79.01   74.63    2.39 o
   1   0   4  220.94  176.96    5.70 o
   2   0   4   37.54   30.90    3.38 o
   3   0   4    0.09    0.06    2.36 <
   4   0   4  583.90  598.56    8.45 o
   5   0   4   20.58   16.13    1.55 o
   6   0   4   90.17  120.00    2.65 o
   7   0   4   27.35   30.81    1.48 o
   8   0   4   49.53   52.76    2.10 o
   9   0   4    1.58    0.62    0.84 <
  10   0   4  320.19  309.36    5.39 o
  11   0   4    1.28    1.53    0.60 <
  12   0   4  164.15  178.19    2.99 o
  13   0   4   63.39   71.58    1.62 o
 -13   1   4    3.64    3.59    0.44 o
 -12   1   4   69.91   68.96    1.02 o
 -11   1   4   22.10   19.90    0.79 o
 -10   1   4   17.30   18.89    0.76 o
  -9   1   4  210.91  205.23    2.48 o
  -8   1   4   64.84   61.67    1.27 o
  -7   1   4  341.26  345.37    2.45 o
  -6   1   4  126.53  134.69    1.73 o
  -5   1   4  268.09  273.22    4.74 o
  -4   1   4  121.38  119.67    3.23 o
  -3   1   4   29.97   34.51    1.70 o
  -2   1   4   33.18   29.44    1.35 o
  -1   1   4 1419.81 1376.79    5.80 o
   0   1   4 2191.65 2180.86    5.76 o
   1   1   4  581.35  515.23    3.60 o
   2   1   4  832.92  824.45    6.46 o
   3   1   4  434.19  466.77    5.45 o
   4   1   4  435.08  439.52    5.13 o
   5   1   4  503.09  553.73    6.22 o
   6   1   4   79.48   77.81    2.02 o
   7   1   4  147.83  150.61    2.29 o
   8   1   4    9.50    7.97    0.68 o
   9   1   4   81.09   81.52    1.78 o
  10   1   4  106.53   98.14    2.19 o
  11   1   4  344.32  344.77    3.43 o
  12   1   4    7.98    8.25    0.64 o
  13   1   4   33.16   32.52    0.87 o
 -12   2   4   44.81   41.15    1.16 o
 -11   2   4   36.20   31.14    0.81 o
 -10   2   4   27.73   27.36    0.86 o
  -9   2   4   73.91   65.19    1.20 o
  -8   2   4   91.39   92.21    1.37 o
  -7   2   4    2.32    2.18    0.39 o
  -6   2   4   22.17   25.64    0.67 o
  -5   2   4  110.63  111.01    1.18 o
  -4   2   4  105.12  113.44    1.17 o
  -3   2   4 1035.42 1117.29    7.45 o
  -2   2   4   96.34   96.29    1.98 o
  -1   2   4  135.39  127.96    2.14 o
   0   2   4  393.05  409.35    3.79 o
   1   2   4  122.61  116.76    2.11 o
   2   2   4  788.11  799.23    6.61 o
   3   2   4 1474.41 1493.21    9.24 o
   4   2   4  942.12  971.97    3.82 o
   5   2   4  193.24  182.91    1.78 o
   6   2   4   32.46   32.22    1.05 o
   7   2   4   18.67   18.16    0.96 o
   8   2   4   84.65   78.41    1.57 o
   9   2   4   47.48   50.25    1.44 o
  10   2   4   22.35   27.04    0.97 o
  11   2   4    7.52    6.91    0.64 o
  12   2   4   10.16    8.79    0.51 o
 -11   3   4    4.73    4.39    0.48 o
 -10   3   4   11.78   13.05    0.89 o
  -9   3   4   59.43   57.22    1.40 o
  -8   3   4   64.76   67.60    1.21 o
  -7   3   4  131.69  135.09    1.67 o
  -6   3   4    2.90    2.75    0.47 o
  -5   3   4  199.07  197.60    2.13 o
  -4   3   4   88.31   95.66    1.41 o
  -3   3   4   55.36   57.75    1.04 o
  -2   3   4   29.00   29.88    0.72 o
  -1   3   4   35.87   36.17    0.89 o
   0   3   4    7.37    5.79    0.51 o
   1   3   4  222.60  226.62    1.88 o
   2   3   4    5.70    5.10    0.45 o
   3   3   4  154.55  156.46    2.03 o
   4   3   4   87.72   93.36    1.58 o
   5   3   4   16.86   19.42    0.98 o
   6   3   4  127.68  134.58    2.16 o
   7   3   4   24.84   20.55    1.26 o
   8   3   4   59.38   53.90    1.33 o
   9   3   4    5.78    4.51    0.48 o
  10   3   4    8.92    9.12    0.50 o
  11   3   4   14.18   12.39    0.73 o
  -9   4   4   15.91   18.03    0.90 o
  -8   4   4   75.73   70.60    1.44 o
  -7   4   4   71.31   66.97    1.06 o
  -6   4   4   85.92   87.19    1.22 o
  -5   4   4   12.63   11.86    0.63 o
  -4   4   4   79.57   76.85    1.40 o
  -3   4   4  159.65  157.73    2.11 o
  -2   4   4   24.44   25.83    1.04 o
  -1   4   4    8.72    7.99    0.66 o
   0   4   4    1.59    1.93    0.62 o
   1   4   4  195.53  202.80    2.76 o
   2   4   4   66.74   63.98    1.46 o
   3   4   4   55.29   54.41    1.49 o
   4   4   4   53.68   51.95    1.47 o
   5   4   4   37.23   38.04    1.05 o
   6   4   4   44.69   44.12    1.35 o
   7   4   4   33.11   32.03    1.03 o
   8   4   4  100.32  102.73    1.93 o
   9   4   4   17.48   16.42    0.86 o
  -5   5   4    3.16    1.74    0.75 <
  -4   5   4   17.09   16.75    0.95 o
  -3   5   4   15.00   14.56    0.87 o
  -2   5   4   54.62   55.77    1.52 o
  -1   5   4   15.57   15.09    0.96 o
   0   5   4   43.81   49.04    1.46 o
   1   5   4  132.59  134.75    2.14 o
   2   5   4   70.55   71.39    1.56 o
   3   5   4    6.40    6.90    0.57 o
   4   5   4   51.38   51.07    1.58 o
 -13   0   5   62.13   67.78    1.65 o
 -12   0   5    6.58    4.49    0.63 o
 -11   0   5   21.70   21.39    0.95 o
 -10   0   5    0.12    0.12    0.48 <
  -9   0   5  310.99  316.82    3.96 o
  -8   0   5  270.96  302.72    4.96 o
  -7   0   5  294.55  288.85    4.11 o
  -6   0   5  226.24  237.76    3.91 o
  -5   0   5   11.77   11.67    1.55 o
  -4   0   5  161.31  184.08    4.60 o
  -3   0   5  160.98  170.69    4.06 o
  -2   0   5 1036.85  985.71   12.12 o
  -1   0   5   24.63   19.15    1.19 o
   0   0   5  390.69  360.93    5.68 o
   1   0   5   39.69   34.44    3.46 o
   2   0   5  616.35  566.22   11.81 o
   3   0   5  101.94  119.31    6.19 o
   4   0   5   91.60  101.97    3.99 o
   5   0   5  673.16  726.00    8.96 o
   6   0   5  190.89  209.48    3.85 o
   7   0   5  368.70  383.47    4.66 o
   8   0   5  171.05  177.02    2.91 o
   9   0   5   72.17   61.43    2.01 o
  10   0   5  344.50  343.49    4.58 o
  11   0   5    7.01    7.06    0.89 o
  12   0   5    0.53    0.36    0.57 <
  13   0   5   47.69   51.07    1.62 o
 -13   1   5    5.78    6.14    0.35 o
 -12   1   5   20.36   22.38    0.60 o
 -11   1   5  266.46  263.95    2.48 o
 -10   1   5   61.43   63.41    1.41 o
  -9   1   5  111.67  115.42    2.05 o
  -8   1   5  149.13  141.16    1.91 o
  -7   1   5  147.33  153.40    1.99 o
  -6   1   5   97.69   98.23    1.30 o
  -5   1   5  464.75  516.11    4.10 o
  -4   1   5 1342.67 1393.76   10.26 o
  -3   1   5  593.44  628.33    6.37 o
  -2   1   5  205.72  220.96    2.85 o
  -1   1   5  228.21  227.43    2.55 o
   0   1   5  655.21  634.78    3.77 o
   1   1   5  244.49  266.77    3.02 o
   2   1   5  452.99  440.34    5.45 o
   3   1   5  269.36  275.91    4.13 o
   4   1   5   19.98   20.67    1.55 o
   5   1   5   53.25   50.73    1.49 o
   6   1   5   30.95   32.22    1.04 o
   7   1   5   14.89   14.40    0.92 o
   8   1   5   53.45   55.27    1.30 o
   9   1   5  208.85  213.36    2.58 o
  10   1   5   23.88   25.05    1.10 o
  11   1   5   31.46   33.36    1.01 o
  12   1   5    4.96    5.80    0.43 o
  13   1   5    7.71    6.97    0.41 o
 -12   2   5   43.11   48.61    1.05 o
 -11   2   5   68.10   64.97    1.22 o
 -10   2   5  115.21  122.62    1.63 o
  -9   2   5  129.51  121.51    1.69 o
  -8   2   5   94.64   87.50    1.25 o
  -7   2   5   37.36   31.49    0.84 o
  -6   2   5   69.64   72.36    1.13 o
  -5   2   5   79.58   86.50    1.12 o
  -4   2   5   10.75   10.91    0.41 o
  -3   2   5  253.72  233.71    1.62 o
  -2   2   5  712.04  757.35    3.87 o
  -1   2   5  261.98  254.65    3.01 o
   0   2   5  759.12  814.32    6.05 o
   1   2   5  411.45  431.36    4.78 o
   2   2   5  250.64  260.24    2.36 o
   3   2   5  342.73  348.38    2.96 o
   4   2   5  209.06  202.50    2.07 o
   5   2   5  206.07  204.45    2.10 o
   6   2   5   44.98   46.40    1.28 o
   7   2   5    5.94    5.45    0.62 o
   8   2   5  273.18  264.51    2.61 o
   9   2   5    7.55    7.76    0.60 o
  10   2   5   15.46   16.19    0.74 o
  11   2   5    5.60    5.23    0.51 o
  12   2   5   26.56   28.94    0.67 o
 -11   3   5    0.12   -0.26    0.35 <
 -10   3   5    6.72    6.31    0.54 o
  -9   3   5  110.66  109.75    1.79 o
  -8   3   5   21.85   23.11    0.85 o
  -7   3   5   53.55   48.70    1.18 o
  -6   3   5  144.46  149.71    1.89 o
  -5   3   5   47.41   41.43    0.97 o
  -4   3   5  180.51  185.09    1.88 o
  -3   3   5   69.44   67.12    1.07 o
  -2   3   5  225.17  230.91    1.79 o
  -1   3   5  107.08  115.33    1.48 o
   0   3   5  269.05  276.48    2.68 o
   1   3   5    1.39    0.48    0.42 <
   2   3   5   37.53   37.40    1.07 o
   3   3   5  165.19  166.06    2.26 o
   4   3   5  275.77  283.44    2.60 o
   5   3   5  472.72  484.49    3.35 o
   6   3   5  121.30  123.10    1.92 o
   7   3   5  437.69  435.72    3.61 o
   8   3   5   20.19   20.46    0.79 o
   9   3   5  135.95  141.14    1.63 o
  10   3   5   11.86   10.77    0.54 o
  -9   4   5   74.74   80.34    2.50 o
  -8   4   5   49.36   50.61    1.60 o
  -7   4   5   15.66   16.02    0.63 o
  -6   4   5   10.36    9.67    0.54 o
  -5   4   5   42.83   39.35    1.00 o
  -4   4   5   45.17   45.54    1.17 o
  -3   4   5    0.08   -0.11    0.56 <
  -2   4   5   30.89   30.62    1.17 o
  -1   4   5   23.40   21.08    1.03 o
   0   4   5  290.73  285.62    3.58 o
   1   4   5   40.39   41.43    1.48 o
   2   4   5   18.07   16.43    1.01 o
   3   4   5  148.18  153.75    2.27 o
   4   4   5   40.14   41.95    1.17 o
   5   4   5   37.58   37.60    1.29 o
   6   4   5   76.61   80.35    2.14 o
   7   4   5    0.61   -0.02    0.45 <
   8   4   5   10.14    9.52    0.65 o
  -4   5   5   40.50   40.58    1.58 o
  -3   5   5   51.23   49.76    1.49 o
  -2   5   5    0.42    1.75    0.64 <
  -1   5   5  113.18  117.07    2.39 o
   0   5   5   27.50   31.02    1.18 o
   1   5   5   29.00   30.21    1.17 o
   2   5   5   16.93   17.20    0.92 o
   3   5   5   11.01    9.27    0.80 o
   4   5   5    2.97    4.39    0.54 o
 -13   0   6    7.15    6.55    0.53 o
 -12   0   6   42.22   43.23    1.36 o
 -11   0   6   31.86   29.17    1.08 o
 -10   0   6   24.58   20.88    1.39 o
  -9   0   6   29.79   26.18    1.26 o
  -8   0   6  285.89  292.99    3.37 o
  -7   0   6   26.04   25.42    1.04 o
  -6   0   6   36.36   35.49    1.18 o
  -5   0   6  297.87  318.24    6.38 o
  -4   0   6   10.20    9.87    1.68 o
  -3   0   6  269.42  277.91    5.78 o
  -2   0   6  260.41  287.14    5.82 o
  -1   0   6  675.22  633.58    9.10 o
   0   0   6   92.46   94.78    3.38 o
   1   0   6    4.49    0.34    2.22 <
   2   0   6    0.01    0.78    2.49 <
   3   0   6  538.16  572.49   13.26 o
   4   0   6  190.02  201.87    5.84 o
   5   0   6   33.29   31.73    1.72 o
   6   0   6  185.88  196.76    2.85 o
   7   0   6    0.70    0.12    0.56 <
   8   0   6  229.60  225.52    3.40 o
   9   0   6    6.26    4.11    0.60 o
  10   0   6    2.02    1.06    0.68 <
  11   0   6   18.14   15.97    1.07 o
  12   0   6    6.11    8.24    0.63 o
 -13   1   6   18.88   19.75    0.96 o
 -12   1   6   59.72   59.42    0.89 o
 -11   1   6   17.31   15.97    0.68 o
 -10   1   6  262.94  275.27    2.41 o
  -9   1   6   10.78   10.12    0.70 o
  -8   1   6  229.27  237.91    2.54 o
  -7   1   6   34.17   35.74    0.98 o
  -6   1   6   22.60   22.77    0.73 o
  -5   1   6  184.90  200.83    1.71 o
  -4   1   6  368.49  386.63    5.76 o
  -3   1   6  143.53  150.82    3.37 o
  -2   1   6   38.81   39.30    1.46 o
  -1   1   6  121.66  133.82    2.39 o
   0   1   6  161.23  160.52    3.54 o
   1   1   6   16.32   19.02    1.84 o
   2   1   6  589.66  601.89    8.67 o
   3   1   6  506.02  505.65    5.96 o
   4   1   6   77.58   74.53    1.76 o
   5   1   6   61.83   57.55    1.75 o
   6   1   6  242.29  249.98    2.80 o
   7   1   6   40.59   39.37    1.15 o
   8   1   6   10.28   10.15    0.73 o
   9   1   6  424.27  440.26    4.36 o
  10   1   6   84.96   83.91    1.44 o
  11   1   6   23.67   24.64    0.87 o
  12   1   6   13.00   13.08    0.61 o
 -12   2   6   20.07   18.99    0.64 o
 -11   2   6   50.00   49.80    0.98 o
 -10   2   6    7.98    9.14    0.61 o
  -9   2   6   33.97   31.62    0.81 o
  -8   2   6   31.02   29.87    0.87 o
  -7   2   6  145.69  145.68    1.84 o
  -6   2   6   75.13   69.90    1.16 o
  -5   2   6  453.73  464.35    2.76 o
  -4   2   6   65.34   67.31    0.95 o
  -3   2   6  149.10  140.05    1.33 o
  -2   2   6  577.16  596.87    2.83 o
  -1   2   6 1721.67 1788.29    4.54 o
   0   2   6   64.88   68.34    1.13 o
   1   2   6   89.16   86.10    1.35 o
   2   2   6  172.98  188.12    2.05 o
   3   2   6   29.18   29.00    1.01 o
   4   2   6  218.14  215.49    2.54 o
   5   2   6  315.45  306.36    3.09 o
   6   2   6   87.67   86.38    1.69 o
   7   2   6   93.30   91.95    1.38 o
   8   2   6   19.32   16.49    0.72 o
   9   2   6    8.94    9.97    0.58 o
  10   2   6  170.46  162.57    2.01 o
  11   2   6   10.69   10.79    0.59 o
 -11   3   6   75.21   73.21    1.63 o
 -10   3   6   55.17   55.12    1.69 o
  -9   3   6   46.59   44.15    0.97 o
  -8   3   6   23.46   23.29    0.90 o
  -7   3   6   42.77   46.38    1.13 o
  -6   3   6  176.29  172.68    2.01 o
  -5   3   6   59.54   58.65    1.34 o
  -4   3   6   46.05   48.38    1.06 o
  -3   3   6   13.41   13.33    0.59 o
  -2   3   6   22.68   20.73    0.66 o
  -1   3   6   91.97   90.04    1.60 o
   0   3   6  241.63  236.16    2.89 o
   1   3   6   13.42   13.86    0.87 o
   2   3   6  239.97  245.10    2.69 o
   3   3   6   37.43   41.20    1.18 o
   4   3   6  538.87  548.74    4.23 o
   5   3   6  426.77  426.81    3.88 o
   6   3   6  165.27  168.76    2.73 o
   7   3   6    1.13    1.04    0.60 <
   8   3   6    4.47    4.49    0.63 o
   9   3   6    6.80    6.93    0.58 o
  10   3   6    5.51    6.19    0.47 o
  -8   4   6   55.58   49.36    1.00 o
  -7   4   6   21.63   20.20    0.72 o
  -6   4   6   37.06   32.55    0.94 o
  -5   4   6    7.63    7.25    0.55 o
  -4   4   6   70.33   72.87    1.45 o
  -3   4   6   65.50   64.17    1.43 o
  -2   4   6   14.04   13.61    0.87 o
  -1   4   6   63.43   64.92    1.38 o
   0   4   6   43.93   40.09    1.30 o
   1   4   6   18.94   18.98    1.01 o
   2   4   6   12.54   13.47    0.95 o
   3   4   6  113.48  114.94    1.67 o
   4   4   6    4.15    3.35    0.47 o
   5   4   6   41.00   38.10    1.05 o
   6   4   6  136.69  135.62    2.17 o
   7   4   6    4.45    4.37    0.54 o
   8   4   6   42.10   40.75    1.31 o
  -3   5   6    4.63    6.93    0.67 o
  -2   5   6   12.23   11.17    0.72 o
  -1   5   6   23.29   25.35    0.99 o
   0   5   6    7.71    7.39    0.67 o
   1   5   6   57.36   59.66    1.79 o
   2   5   6    5.60    8.16    0.66 o
   3   5   6    6.24    6.62    0.59 o
 -13   0   7    9.31    8.39    0.57 o
 -12   0   7    0.34    0.57    0.44 <
 -11   0   7  222.47  223.55    2.68 o
 -10   0   7    0.02    0.41    0.60 <
  -9   0   7   84.31   78.73    3.11 o
  -8   0   7  111.35  110.99    2.15 o
  -7   0   7  131.18  130.93    2.10 o
  -6   0   7   12.85   11.00    0.79 o
  -5   0   7   96.55  104.19    1.74 o
  -4   0   7  894.27  978.49   10.43 o
  -3   0   7    1.95    2.78    1.70 <
  -2   0   7   12.12   18.88    1.99 o
  -1   0   7    2.08    0.86    1.07 <
   0   0   7  214.61  227.46    5.46 o
   1   0   7   72.40   64.80    4.85 o
   2   0   7    2.13   -0.08    2.53 <
   3   0   7    4.41    2.32    2.87 <
   4   0   7  318.94  373.74    4.57 o
   5   0   7  142.77  143.81    3.00 o
   6   0   7  417.70  438.61    4.48 o
   7   0   7    6.00    5.13    0.76 o
   8   0   7   35.77   33.86    1.33 o
   9   0   7  104.96   99.24    1.87 o
  10   0   7   69.01   68.99    1.75 o
  11   0   7  238.89  252.15    3.19 o
  12   0   7    2.59    2.53    0.40 o
 -12   1   7   15.79   13.38    0.51 o
 -11   1   7   32.72   32.02    0.79 o
 -10   1   7   20.90   20.68    0.65 o
  -9   1   7  153.68  145.20    1.96 o
  -8   1   7    8.76    8.91    0.62 o
  -7   1   7   76.02   78.73    1.39 o
  -6   1   7  250.04  247.91    2.12 o
  -5   1   7  128.90  132.65    1.49 o
  -4   1   7   25.67   27.40    0.84 o
  -3   1   7   50.14   63.70    1.60 o
  -2   1   7  188.87  194.44    3.31 o
  -1   1   7  275.95  299.09    3.90 o
   0   1   7   50.36   58.32    2.53 o
   1   1   7  690.95  721.32   12.63 o
   2   1   7   48.35   59.28    2.74 o
   3   1   7   92.15   97.39    1.79 o
   4   1   7  201.60  212.60    2.48 o
   5   1   7   93.31   93.56    1.93 o
   6   1   7  173.00  162.25    2.24 o
   7   1   7  130.26  128.40    2.15 o
   8   1   7   22.98   22.39    1.04 o
   9   1   7   65.87   64.73    1.46 o
  10   1   7   18.02   19.37    0.78 o
  11   1   7   20.89   17.85    0.69 o
  12   1   7   18.60   17.94    0.80 o
 -12   2   7    2.65    2.75    0.35 o
 -11   2   7   30.35   29.86    0.72 o
 -10   2   7   24.10   24.61    0.83 o
  -9   2   7   39.40   38.65    0.97 o
  -8   2   7   17.34   17.47    0.73 o
  -7   2   7   54.55   58.74    1.24 o
  -6   2   7    7.74    7.22    0.51 o
  -5   2   7  276.34  266.39    2.17 o
  -4   2   7   11.55   11.63    0.51 o
  -3   2   7   28.14   29.37    0.69 o
  -2   2   7  354.49  356.27    2.50 o
  -1   2   7  132.88  130.35    1.64 o
   0   2   7  725.80  751.86    3.54 o
   1   2   7  237.82  237.35    2.25 o
   2   2   7  183.24  184.49    2.09 o
   3   2   7   49.35   49.92    1.30 o
   4   2   7   64.76   60.57    1.54 o
   5   2   7  158.13  151.06    2.60 o
   6   2   7  218.27  219.89    3.10 o
   7   2   7   13.47   15.35    0.78 o
   8   2   7  274.24  274.72    3.01 o
   9   2   7  115.58  111.43    1.53 o
  10   2   7  140.42  140.64    1.62 o
  11   2   7   10.05   11.03    0.70 o
 -10   3   7    3.72    3.58    0.45 o
  -9   3   7   52.12   51.90    1.06 o
  -8   3   7   64.93   64.40    1.44 o
  -7   3   7  120.74  122.10    1.90 o
  -6   3   7  110.20  105.07    1.91 o
  -5   3   7  277.91  278.29    2.69 o
  -4   3   7   64.80   64.13    1.22 o
  -3   3   7  138.31  135.47    1.68 o
  -2   3   7  342.80  351.20    2.61 o
  -1   3   7  301.59  292.67    2.86 o
   0   3   7   72.55   67.86    1.53 o
   1   3   7   73.33   71.51    1.60 o
   2   3   7  127.43  131.51    1.91 o
   3   3   7  131.20  132.39    2.00 o
   4   3   7  165.63  164.20    2.48 o
   5   3   7  260.16  268.83    3.12 o
   6   3   7  155.46  153.79    2.89 o
   7   3   7  109.57  103.83    1.70 o
   8   3   7   21.44   22.54    0.90 o
   9   3   7   31.72   33.36    0.89 o
  10   3   7   22.13   23.82    1.37 o
  -8   4   7    2.62    2.53    0.49 o
  -7   4   7   36.75   34.63    1.02 o
  -6   4   7   56.40   53.71    1.18 o
  -5   4   7    2.59    2.85    0.44 o
  -4   4   7  100.81  100.08    1.55 o
  -3   4   7   90.73   85.67    1.62 o
  -2   4   7  147.34  154.85    2.18 o
  -1   4   7  117.72  119.58    1.79 o
   0   4   7   58.10   56.67    1.42 o
   1   4   7   22.60   24.55    0.96 o
   2   4   7  144.19  139.23    1.99 o
   3   4   7   29.08   27.56    0.99 o
   4   4   7   43.25   46.79    1.16 o
   5   4   7   98.61   98.89    1.90 o
   6   4   7   83.47   79.20    1.54 o
   7   4   7   52.23   49.29    1.53 o
  -2   5   7    4.35    3.79    1.01 o
  -1   5   7   15.60   18.05    1.01 o
   0   5   7    0.63   -0.97    0.62 <
   1   5   7    7.79    4.98    0.68 o
 -12   0   8    9.44    7.81    0.81 o
 -11   0   8   11.54   13.18    0.72 o
 -10   0   8  145.07  141.26    2.53 o
  -9   0   8   24.38   24.15    1.21 o
  -8   0   8   75.76   83.40    2.13 o
  -7   0   8   51.11   46.34    1.47 o
  -6   0   8  450.08  467.45    4.20 o
  -5   0   8    5.16    4.86    0.59 o
  -4   0   8  109.58  119.88    1.98 o
  -3   0   8   27.78   31.03    1.61 o
  -2   0   8  146.75  155.72    3.17 o
  -1   0   8    1.27    1.20    1.86 <
   0   0   8   39.65   47.72    4.02 o
   1   0   8   17.39   12.63    2.80 o
   2   0   8  223.66  255.36    6.74 o
   3   0   8  421.84  455.77    6.24 o
   4   0   8  137.04  146.92    3.53 o
   5   0   8  366.13  393.76    4.48 o
   6   0   8  233.25  246.95    4.10 o
   7   0   8    3.33    4.06    0.70 o
   8   0   8  130.39  136.59    2.35 o
   9   0   8    8.39    6.78    0.67 o
  10   0   8    2.51    2.17    0.47 o
  11   0   8    1.44    1.84    0.43 o
  12   0   8    4.50    4.65    0.87 o
 -12   1   8    5.58    5.54    0.35 o
 -11   1   8    7.17    8.34    0.54 o
 -10   1   8  148.45  152.88    1.75 o
  -9   1   8   66.38   60.53    1.30 o
  -8   1   8  107.60  107.30    2.11 o
  -7   1   8   64.42   66.79    1.25 o
  -6   1   8  375.65  377.12    2.68 o
  -5   1   8  167.48  163.86    1.83 o
  -4   1   8   17.95   13.79    0.74 o
  -3   1   8   47.13   44.17    1.18 o
  -2   1   8  323.54  336.92    2.89 o
  -1   1   8  120.26  143.49    1.91 o
   0   1   8   62.47   63.64    1.31 o
   1   1   8  143.05  164.60    2.15 o
   2   1   8  279.29  289.53    2.70 o
   3   1   8    5.31    4.57    0.96 o
   4   1   8   20.59   19.92    1.34 o
   5   1   8  162.96  166.78    2.29 o
   6   1   8   43.38   45.35    1.51 o
   7   1   8  105.58  103.87    1.96 o
   8   1   8  407.05  401.95    4.09 o
   9   1   8   33.56   32.46    0.95 o
  10   1   8   63.38   68.46    1.19 o
  11   1   8    7.96    6.83    0.55 o
 -11   2   8   30.93   33.89    0.71 o
 -10   2   8    4.92    4.44    0.42 o
  -9   2   8   20.00   22.67    0.83 o
  -8   2   8   32.88   34.61    0.87 o
  -7   2   8  613.40  601.27    3.71 o
  -6   2   8   95.54   94.27    1.44 o
  -5   2   8   55.58   54.86    1.05 o
  -4   2   8  244.76  248.97    2.09 o
  -3   2   8   30.32   28.55    0.86 o
  -2   2   8  117.15  121.77    1.49 o
  -1   2   8   37.42   34.74    1.03 o
   0   2   8   68.85   67.09    1.24 o
   1   2   8   63.68   64.18    1.28 o
   2   2   8   33.91   34.45    0.83 o
   3   2   8  118.70  116.21    1.91 o
   4   2   8  464.39  456.98    4.77 o
   5   2   8   10.35    8.68    1.13 o
   6   2   8  415.42  412.83    4.70 o
   7   2   8  323.60  318.53    3.43 o
   8   2   8   61.32   68.77    1.37 o
   9   2   8    1.07    0.37    0.51 <
  10   2   8   14.19   14.42    0.68 o
  11   2   8    5.14    4.89    0.50 o
 -10   3   8   18.02   19.90    0.62 o
  -9   3   8    8.57    8.77    0.51 o
  -8   3   8   66.64   66.37    1.39 o
  -7   3   8    7.16    6.53    0.65 o
  -6   3   8   17.46   17.26    0.92 o
  -5   3   8    8.54    9.20    0.78 o
  -4   3   8  211.52  222.58    2.18 o
  -3   3   8  279.58  286.98    2.02 o
  -2   3   8  601.76  589.87    3.08 o
  -1   3   8  175.96  182.20    2.23 o
   0   3   8   36.92   41.98    1.34 o
   1   3   8   64.51   58.78    1.52 o
   2   3   8   99.39   97.72    1.71 o
   3   3   8   83.57   81.12    1.67 o
   4   3   8   44.28   47.03    1.45 o
   5   3   8    8.64    7.60    1.00 o
   6   3   8    7.38    6.82    0.58 o
   7   3   8    2.33    2.27    0.45 o
   8   3   8   46.98   40.81    1.02 o
   9   3   8   63.25   64.82    0.96 o
  -7   4   8   23.23   21.50    0.77 o
  -6   4   8   65.96   66.47    1.57 o
  -5   4   8   59.37   58.79    1.25 o
  -4   4   8   35.79   38.77    1.10 o
  -3   4   8   93.23  100.17    1.91 o
  -2   4   8   71.19   68.07    1.65 o
  -1   4   8   58.57   57.54    1.33 o
   0   4   8   59.72   56.65    1.31 o
   1   4   8   14.49   12.99    0.73 o
   2   4   8   36.87   38.22    1.08 o
   3   4   8    9.67    8.79    0.66 o
   4   4   8   50.18   49.94    1.18 o
   5   4   8   30.40   29.53    0.79 o
   6   4   8   81.21   71.17    1.82 o
 -12   0   9   32.35   30.48    1.19 o
 -11   0   9   81.08   78.03    2.15 o
 -10   0   9    6.83    8.19    0.78 o
  -9   0   9  244.26  246.85    3.23 o
  -8   0   9  443.01  431.82    3.89 o
  -7   0   9   49.28   44.80    1.47 o
  -6   0   9   86.49   85.99    1.89 o
  -5   0   9   10.82    9.85    0.77 o
  -4   0   9   85.91   80.51    1.69 o
  -3   0   9  136.34  140.58    2.76 o
  -2   0   9   58.10   63.03    2.07 o
  -1   0   9    2.44    4.83    1.10 o
   0   0   9  102.11  116.14    1.96 o
   1   0   9  209.49  225.59    2.95 o
   2   0   9   77.39   80.85    2.88 o
   3   0   9    2.99    4.25    1.41 o
   4   0   9  317.74  313.87    5.78 o
   5   0   9    0.47    0.18    0.89 <
   6   0   9   19.51   17.72    1.16 o
   7   0   9  356.29  382.32    4.52 o
   8   0   9    7.94    8.80    0.88 o
   9   0   9    0.89    1.41    0.57 <
  10   0   9   10.24    8.99    0.81 o
  11   0   9   28.78   30.74    1.95 o
 -12   1   9    0.82    0.21    0.31 <
 -11   1   9    5.83    5.81    0.44 o
 -10   1   9   17.37   19.02    0.56 o
  -9   1   9   59.55   63.95    1.07 o
  -8   1   9  154.79  149.82    2.19 o
  -7   1   9  290.48  291.99    2.50 o
  -6   1   9   44.09   46.59    1.06 o
  -5   1   9   77.46   68.67    1.25 o
  -4   1   9   17.65   17.80    0.83 o
  -3   1   9   18.48   16.82    0.88 o
  -2   1   9   95.41   93.26    1.51 o
  -1   1   9   51.31   54.93    1.09 o
   0   1   9   20.90   19.88    0.83 o
   1   1   9   86.96   87.49    1.49 o
   2   1   9  189.73  187.02    2.12 o
   3   1   9   58.89   64.81    1.51 o
   4   1   9  712.36  740.50    4.86 o
   5   1   9   90.39   87.39    2.08 o
   6   1   9  214.64  220.89    3.91 o
   7   1   9   39.72   46.39    1.44 o
   8   1   9  166.57  162.46    2.52 o
   9   1   9   72.63   68.43    1.48 o
  10   1   9    9.86   10.02    0.72 o
  11   1   9    9.74    9.44    0.67 o
 -11   2   9   28.74   33.55    0.83 o
 -10   2   9    7.72    7.65    0.45 o
  -9   2   9    0.68    0.26    0.34 <
  -8   2   9   60.55   59.99    1.29 o
  -7   2   9    6.24    5.18    0.55 o
  -6   2   9   78.49   78.95    1.34 o
  -5   2   9  170.31  164.63    1.89 o
  -4   2   9   29.18   31.32    0.83 o
  -3   2   9   48.02   50.75    1.11 o
  -2   2   9   72.43   71.45    1.13 o
  -1   2   9   25.99   24.63    0.82 o
   0   2   9   43.77   44.33    1.20 o
   1   2   9  208.53  204.55    2.24 o
   2   2   9  375.64  366.88    2.85 o
   3   2   9    6.78    5.95    0.52 o
   4   2   9  108.70  103.88    1.71 o
   5   2   9   39.96   35.43    1.05 o
   6   2   9   98.34  100.46    1.97 o
   7   2   9  120.81  111.48    2.32 o
   8   2   9   16.89   13.67    0.86 o
   9   2   9   23.52   23.17    0.90 o
  10   2   9   86.23   89.27    1.33 o
  -9   3   9   52.05   55.37    1.06 o
  -8   3   9   12.94   11.11    0.64 o
  -7   3   9   84.71   92.79    1.55 o
  -6   3   9  128.79  131.99    2.02 o
  -5   3   9   34.50   33.44    1.12 o
  -4   3   9    8.13    6.74    0.60 o
  -3   3   9  109.40  112.05    1.57 o
  -2   3   9    1.10    0.61    0.53 <
  -1   3   9  243.44  245.41    2.48 o
   0   3   9  120.95  115.31    1.90 o
   1   3   9  205.63  206.71    2.47 o
   2   3   9   41.24   39.97    0.99 o
   3   3   9    5.74    6.60    0.52 o
   4   3   9   70.64   66.76    1.17 o
   5   3   9    4.16    4.79    0.51 o
   6   3   9   52.68   49.42    0.99 o
   7   3   9   15.76   17.24    0.60 o
   8   3   9   50.62   48.68    0.90 o
  -6   4   9   18.19   19.42    0.84 o
  -5   4   9    6.48    6.15    0.53 o
  -4   4   9   21.08   20.32    1.09 o
  -3   4   9  103.38  103.46    2.21 o
  -2   4   9    6.67    5.62    0.67 o
  -1   4   9   43.76   40.89    1.28 o
   0   4   9   74.04   76.21    1.43 o
   1   4   9   21.23   21.80    0.96 o
   2   4   9    5.74    6.19    0.52 o
   3   4   9    1.66    2.29    0.46 o
   4   4   9    4.00    4.03    0.47 o
   5   4   9    5.71    5.08    0.48 o
   6   4   9    5.43    3.31    0.81 o
 -11   0  10    2.75    4.44    0.61 o
 -10   0  10  165.66  152.51    2.77 o
  -9   0  10   57.09   64.91    1.67 o
  -8   0  10   63.58   72.91    2.40 o
  -7   0  10   16.94   15.78    0.92 o
  -6   0  10   35.50   35.89    1.29 o
  -5   0  10   10.37   10.79    0.80 o
  -4   0  10   24.98   22.79    1.10 o
  -3   0  10  147.50  142.64    3.35 o
  -2   0  10  122.86  127.31    2.62 o
  -1   0  10  285.09  271.26    4.62 o
   0   0  10  317.67  338.27    4.34 o
   1   0  10  153.12  152.02    2.80 o
   2   0  10  140.84  141.91    2.66 o
   3   0  10  290.83  313.36    5.92 o
   4   0  10  122.22  118.42    3.70 o
   5   0  10   41.40   43.53    2.05 o
   6   0  10   10.89    9.86    1.22 o
   7   0  10  236.55  239.30    4.45 o
   8   0  10    8.00    5.76    0.91 o
   9   0  10   64.38   72.60    2.13 o
  10   0  10  193.01  181.43    3.29 o
  11   0  10    5.60    4.60    0.83 o
 -11   1  10    4.37    4.48    0.37 o
 -10   1  10    6.64    6.94    0.45 o
  -9   1  10   67.45   68.80    1.08 o
  -8   1  10   21.76   18.55    0.68 o
  -7   1  10   24.30   25.41    0.77 o
  -6   1  10   64.39   59.18    1.14 o
  -5   1  10   63.31   66.98    1.23 o
  -4   1  10   77.58   76.44    1.47 o
  -3   1  10   94.74   89.60    1.60 o
  -2   1  10   88.03   89.76    2.11 o
  -1   1  10    8.27    7.70    0.54 o
   0   1  10  275.77  286.70    2.55 o
   1   1  10  193.74  193.65    2.55 o
   2   1  10   59.66   59.56    1.54 o
   3   1  10  119.24  116.99    2.14 o
   4   1  10    5.86    5.34    0.56 o
   5   1  10  240.54  248.79    3.38 o
   6   1  10   54.68   48.40    1.68 o
   7   1  10  163.63  156.34    2.65 o
   8   1  10   68.77   71.30    1.61 o
   9   1  10   60.97   61.63    1.34 o
  10   1  10   25.18   23.64    0.86 o
 -10   2  10   15.28   15.04    0.56 o
  -9   2  10   28.22   27.42    0.67 o
  -8   2  10   14.03   14.09    0.59 o
  -7   2  10  190.36  182.02    1.88 o
  -6   2  10   31.52   28.42    0.80 o
  -5   2  10  310.89  316.03    2.75 o
  -4   2  10  230.61  221.96    2.23 o
  -3   2  10  117.23  121.16    1.77 o
  -2   2  10    5.29    4.50    0.54 o
  -1   2  10  115.87  112.07    1.65 o
   0   2  10    2.05    1.47    0.43 o
   1   2  10  221.85  217.13    2.68 o
   2   2  10   32.73   30.29    1.35 o
   3   2  10  173.88  167.20    2.06 o
   4   2  10   72.72   68.54    1.60 o
   5   2  10  123.11  119.16    1.75 o
   6   2  10   41.41   36.09    1.13 o
   7   2  10    0.01    0.34    0.46 <
   8   2  10   13.67   15.16    0.64 o
   9   2  10   19.83   19.99    0.66 o
  -9   3  10    1.24    1.84    0.42 o
  -8   3  10   20.70   19.91    0.63 o
  -7   3  10   12.46   11.99    0.66 o
  -6   3  10    2.78    2.95    0.67 o
  -5   3  10   39.20   39.26    1.30 o
  -4   3  10   25.39   23.29    0.89 o
  -3   3  10   37.76   38.29    1.05 o
  -2   3  10   67.20   65.51    1.40 o
  -1   3  10  337.69  336.30    2.90 o
   0   3  10  125.52  117.30    1.75 o
   1   3  10    6.86    4.69    0.63 o
   2   3  10    9.43    7.03    0.71 o
   3   3  10   37.43   37.58    1.08 o
   4   3  10    4.72    4.95    0.50 o
   5   3  10   51.64   48.98    1.01 o
   6   3  10    5.67    4.81    0.40 o
   7   3  10   24.41   23.20    0.67 o
   8   3  10   18.37   16.43    1.13 o
  -5   4  10    9.33    9.49    0.70 o
  -4   4  10   60.64   64.07    1.55 o
  -3   4  10   71.36   67.60    1.67 o
  -2   4  10   39.39   34.47    1.31 o
  -1   4  10    7.61    9.84    0.95 o
   0   4  10  107.16  116.64    2.24 o
   1   4  10    9.95    9.56    0.58 o
   2   4  10    1.17    0.22    0.43 <
   3   4  10    6.97    8.47    0.64 o
   4   4  10    9.69    8.55    0.59 o
 -11   0  11   34.88   38.57    1.21 o
 -10   0  11    0.38    0.12    0.35 <
  -9   0  11    0.01    0.63    0.38 <
  -8   0  11    1.00    0.47    0.46 <
  -7   0  11    3.58    3.40    0.66 o
  -6   0  11    0.48    0.88    0.53 <
  -5   0  11    0.06    0.84    0.70 <
  -4   0  11  184.53  171.41    3.30 o
  -3   0  11  135.48  145.85    3.47 o
  -2   0  11   17.55   13.02    1.06 o
  -1   0  11  146.50  159.88    2.91 o
   0   0  11   39.59   39.05    1.66 o
   1   0  11   50.14   48.33    2.15 o
   2   0  11    6.49    4.86    0.74 o
   3   0  11  151.21  147.00    2.94 o
   4   0  11    4.26    5.50    0.79 o
   5   0  11   24.71   26.35    1.68 o
   6   0  11  170.61  154.58    3.65 o
   7   0  11   56.97   57.42    2.18 o
   8   0  11  118.03  111.54    2.30 o
   9   0  11  102.75  105.16    2.14 o
  10   0  11   14.04   11.21    1.30 o
 -11   1  11   54.55   57.45    1.38 o
 -10   1  11   47.85   53.18    0.91 o
  -9   1  11   44.34   42.45    0.84 o
  -8   1  11   63.82   58.88    0.95 o
  -7   1  11   45.97   47.89    0.85 o
  -6   1  11  128.15  125.19    1.56 o
  -5   1  11  534.15  543.78    3.35 o
  -4   1  11  184.33  186.54    2.34 o
  -3   1  11  206.57  205.45    2.91 o
  -2   1  11   15.21   14.00    1.08 o
  -1   1  11  121.15  117.62    1.96 o
   0   1  11   97.29   97.48    1.74 o
   1   1  11   54.58   50.84    1.37 o
   2   1  11   38.03   38.48    1.22 o
   3   1  11  102.83   99.92    1.98 o
   4   1  11   82.61   90.32    2.27 o
   5   1  11  153.67  149.90    2.65 o
   6   1  11   73.85   73.06    2.16 o
   7   1  11   18.27   17.15    0.93 o
   8   1  11   51.92   52.08    1.28 o
   9   1  11   83.72   85.41    1.40 o
  10   1  11   16.36   15.38    0.94 o
 -10   2  11    8.71    7.47    0.64 o
  -9   2  11   12.55   11.77    0.46 o
  -8   2  11   32.07   32.86    0.81 o
  -7   2  11   28.40   32.49    0.86 o
  -6   2  11   23.71   23.49    0.69 o
  -5   2  11  193.38  197.87    2.03 o
  -4   2  11   81.82   82.05    1.46 o
  -3   2  11   14.14   11.81    0.73 o
  -2   2  11   11.44    9.05    0.65 o
  -1   2  11  310.36  296.83    2.43 o
   0   2  11  148.52  144.28    2.11 o
   1   2  11   39.98   41.01    1.72 o
   2   2  11    9.70    6.82    0.92 o
   3   2  11  114.35  105.20    1.80 o
   4   2  11   96.27  100.39    2.18 o
   5   2  11    2.96    3.62    0.55 o
   6   2  11   30.75   31.09    0.93 o
   7   2  11   26.25   25.14    0.77 o
   8   2  11   34.76   36.99    0.83 o
   9   2  11   41.95   41.71    1.04 o
  -8   3  11   27.44   25.18    0.94 o
  -7   3  11   15.38   16.58    0.77 o
  -6   3  11   10.78   11.23    0.78 o
  -5   3  11   55.71   57.88    1.40 o
  -4   3  11    9.63    9.08    0.68 o
  -3   3  11   10.65   10.40    0.74 o
  -2   3  11  138.80  129.97    1.77 o
  -1   3  11   69.38   74.07    1.47 o
   0   3  11   46.45   43.46    1.09 o
   1   3  11   54.75   51.29    1.27 o
   2   3  11   21.25   22.51    1.18 o
   3   3  11    0.52    0.73    0.54 <
   4   3  11    2.66    1.40    0.52 <
   5   3  11   20.20   21.60    0.79 o
   6   3  11   11.13   12.34    0.58 o
   7   3  11   43.13   46.71    1.74 o
  -4   4  11   15.81   15.59    0.91 o
  -3   4  11  142.04  150.13    2.73 o
  -2   4  11   87.72   84.63    1.72 o
  -1   4  11   28.46   21.25    1.30 o
   0   4  11   23.87   20.23    0.94 o
   1   4  11    3.80    2.74    0.68 o
   2   4  11   17.01   15.01    0.84 o
   3   4  11   59.45   69.91    1.64 o
 -10   0  12    1.78    1.28    0.34 o
  -9   0  12   22.71   24.79    0.82 o
  -8   0  12    2.45    3.41    0.55 o
  -7   0  12  126.36  123.38    2.70 o
  -6   0  12  254.03  257.66    3.96 o
  -5   0  12    2.36    3.26    0.87 o
  -4   0  12  442.18  450.02    5.31 o
  -3   0  12  279.52  277.80    4.14 o
  -2   0  12  138.77  140.79    3.42 o
  -1   0  12    0.04    0.13    0.62 <
   0   0  12   29.17   34.31    1.61 o
   1   0  12    2.44    2.67    0.83 o
   2   0  12  111.16  109.00    2.66 o
   3   0  12  211.20  213.69    2.71 o
   4   0  12    1.75    1.32    0.61 <
   5   0  12  101.51  109.79    2.30 o
   6   0  12   89.84   92.32    1.81 o
   7   0  12   19.80   19.58    1.04 o
   8   0  12  101.69  106.64    1.92 o
   9   0  12   17.48   14.17    0.80 o
 -10   1  12    7.86    8.55    0.46 o
  -9   1  12    3.24    2.97    0.33 o
  -8   1  12    3.51    3.17    0.34 o
  -7   1  12  128.95  126.57    1.33 o
  -6   1  12   57.11   57.17    0.91 o
  -5   1  12  190.16  196.36    1.93 o
  -4   1  12   39.73   33.87    1.19 o
  -3   1  12   15.97   14.47    0.95 o
  -2   1  12   18.83   15.81    1.12 o
  -1   1  12  149.54  155.18    2.22 o
   0   1  12   15.21   14.82    0.72 o
   1   1  12   32.92   31.01    1.09 o
   2   1  12   99.82   97.87    1.85 o
   3   1  12  219.75  236.70    2.66 o
   4   1  12   61.48   64.78    1.71 o
   5   1  12  309.56  315.02    3.34 o
   6   1  12    4.81    4.89    0.62 o
   7   1  12   49.54   51.28    1.09 o
   8   1  12   44.72   46.47    0.93 o
   9   1  12   28.95   27.44    0.88 o
  -9   2  12   12.44   12.59    0.63 o
  -8   2  12    4.11    3.91    0.35 o
  -7   2  12   34.82   33.59    0.94 o
  -6   2  12   73.92   78.86    1.16 o
  -5   2  12   19.29   16.94    0.70 o
  -4   2  12   33.26   33.74    0.95 o
  -3   2  12  124.29  122.70    1.58 o
  -2   2  12   22.07   17.40    0.96 o
  -1   2  12   50.95   47.31    1.49 o
   0   2  12  167.34  158.47    2.46 o
   1   2  12  235.96  225.43    2.61 o
   2   2  12   18.33   18.21    0.76 o
   3   2  12   80.78   80.87    1.46 o
   4   2  12   10.74   10.87    0.68 o
   5   2  12   57.67   57.66    1.21 o
   6   2  12   22.47   21.53    0.76 o
   7   2  12   16.65   18.80    0.71 o
   8   2  12  104.96  110.49    1.62 o
  -7   3  12   16.44   13.26    0.74 o
  -6   3  12  101.48  108.28    1.62 o
  -5   3  12   11.70   12.31    0.70 o
  -4   3  12    4.13    4.10    0.51 o
  -3   3  12    9.27    8.26    0.74 o
  -2   3  12   30.19   30.32    0.89 o
  -1   3  12   12.56   10.89    0.65 o
   0   3  12   24.29   21.45    0.89 o
   1   3  12    3.18    3.28    0.49 o
   2   3  12   26.28   27.71    1.03 o
   3   3  12   48.18   49.88    1.45 o
   4   3  12   17.77   19.11    0.82 o
   5   3  12   25.35   28.47    0.88 o
   6   3  12    7.23    7.08    0.87 o
  -9   0  13   41.24   40.81    1.03 o
  -8   0  13   10.13    7.93    0.61 o
  -7   0  13   39.38   41.56    1.57 o
  -6   0  13   83.01   87.87    2.29 o
  -5   0  13    4.81    2.66    0.85 o
  -4   0  13   16.70   16.47    1.33 o
  -3   0  13  131.99  130.89    2.90 o
  -2   0  13   22.72   22.41    1.17 o
  -1   0  13   88.98   94.05    1.98 o
   0   0  13    1.51    1.38    0.82 <
   1   0  13   14.95   14.17    1.17 o
   2   0  13   22.20   22.37    1.35 o
   3   0  13    2.05    2.17    0.75 <
   4   0  13  731.72  767.19    6.40 o
   5   0  13    0.12   -0.03    0.64 <
   6   0  13  104.57  106.29    2.04 o
   7   0  13    0.02   -1.19    0.62 <
   8   0  13   22.17   21.58    0.93 o
  -9   1  13    4.82    6.25    0.35 o
  -8   1  13    3.12    4.29    0.37 o
  -7   1  13   12.64   14.39    0.59 o
  -6   1  13   88.05   81.87    1.11 o
  -5   1  13   30.50   30.68    0.84 o
  -4   1  13    4.63    3.25    0.47 o
  -3   1  13   35.84   32.42    1.15 o
  -2   1  13  338.66  352.75    3.38 o
  -1   1  13   29.58   27.02    0.98 o
   0   1  13  192.92  195.67    2.49 o
   1   1  13   61.91   63.81    1.55 o
   2   1  13  215.78  224.13    2.64 o
   3   1  13  146.47  147.40    1.87 o
   4   1  13   20.67   20.29    0.83 o
   5   1  13    3.62    3.91    0.47 o
   6   1  13   33.34   32.95    0.91 o
   7   1  13    7.09    6.27    0.45 o
   8   1  13    8.46    9.75    0.53 o
  -8   2  13    4.49    4.36    0.43 o
  -7   2  13   26.75   27.84    0.87 o
  -6   2  13   95.91  103.90    1.39 o
  -5   2  13   58.86   57.83    1.07 o
  -4   2  13   17.05   17.02    0.76 o
  -3   2  13   74.58   79.95    1.42 o
  -2   2  13   32.94   29.66    0.94 o
  -1   2  13   30.74   26.20    1.05 o
   0   2  13    3.52    1.82    0.55 o
   1   2  13   31.67   32.80    1.05 o
   2   2  13   32.20   31.68    1.02 o
   3   2  13    3.77    3.59    0.44 o
   4   2  13   21.29   21.22    0.71 o
   5   2  13    8.65    9.49    0.58 o
   6   2  13   34.16   32.72    0.84 o
   7   2  13    1.48    0.77    0.30 <
  -5   3  13   22.98   23.52    1.26 o
  -4   3  13   17.14   18.67    0.85 o
  -3   3  13   16.48   16.15    0.66 o
  -2   3  13    7.19    5.16    0.55 o
  -1   3  13   10.81   10.69    0.59 o
   0   3  13    3.57    4.77    0.50 o
   1   3  13   14.55   12.58    0.65 o
   2   3  13   49.30   40.32    1.50 o
   3   3  13   39.62   40.38    1.01 o
   4   3  13    3.18    4.23    0.42 o
  -8   0  14    5.28    6.04    0.62 o
  -7   0  14   55.20   55.91    1.81 o
  -6   0  14   37.87   38.44    1.49 o
  -5   0  14   86.44   85.71    2.22 o
  -4   0  14   32.52   38.04    1.59 o
  -3   0  14   35.34   33.25    1.28 o
  -2   0  14  211.75  212.39    2.89 o
  -1   0  14   62.08   60.65    1.60 o
   0   0  14  460.28  493.20    4.49 o
   1   0  14    2.09    2.39    0.73 o
   2   0  14  379.73  405.54    6.11 o
   3   0  14  201.98  215.80    4.47 o
   4   0  14  184.82  197.49    4.14 o
   5   0  14   30.32   32.11    1.34 o
   6   0  14   22.01   20.23    1.01 o
   7   0  14   25.79   26.75    1.27 o
  -8   1  14   36.85   39.43    1.05 o
  -7   1  14   43.19   42.98    1.07 o
  -6   1  14   11.62   10.79    0.54 o
  -5   1  14   43.12   43.19    0.94 o
  -4   1  14   27.87   29.11    0.79 o
  -3   1  14   41.52   41.55    1.04 o
  -2   1  14   15.83   15.27    0.76 o
  -1   1  14   78.76   77.86    1.61 o
   0   1  14    3.37    2.22    0.58 o
   1   1  14   85.32   85.30    1.56 o
   2   1  14   76.01   77.98    1.33 o
   3   1  14   80.00   78.43    1.45 o
   4   1  14   45.83   47.11    1.12 o
   5   1  14   37.12   38.06    0.98 o
   6   1  14    4.15    5.23    0.49 o
   7   1  14   71.50   77.51    1.20 o
  -7   2  14   56.63   57.37    1.20 o
  -6   2  14    7.75    7.34    0.48 o
  -5   2  14    2.38    2.91    0.38 o
  -4   2  14   10.50   10.37    0.52 o
  -3   2  14    4.70    4.44    0.44 o
  -2   2  14   48.42   45.70    1.08 o
  -1   2  14   61.97   59.54    1.33 o
   0   2  14    7.36    7.45    0.62 o
   1   2  14   35.52   35.14    1.08 o
   2   2  14   18.87   17.67    0.83 o
   3   2  14   11.73   10.38    0.80 o
   4   2  14    4.00    3.88    0.43 o
   5   2  14    6.42    5.58    0.42 o
  -3   3  14   25.13   28.36    0.90 o
  -2   3  14   47.55   53.58    0.94 o
  -1   3  14   41.81   42.71    1.12 o
   0   3  14    1.46    1.69    0.40 o
   1   3  14    2.13    2.60    0.41 o
   2   3  14    1.23    1.26    0.40 o
  -7   0  15  218.15  241.89    3.15 o
  -6   0  15   59.99   58.48    1.57 o
  -5   0  15   10.90   11.45    0.90 o
  -4   0  15   20.64   21.16    1.14 o
  -3   0  15   58.68   61.43    1.80 o
  -2   0  15    7.73    6.83    0.70 o
  -1   0  15   16.44   18.44    1.53 o
   0   0  15  230.66  241.82    4.37 o
   1   0  15  174.83  183.23    5.85 o
   2   0  15   59.00   59.26    1.79 o
   3   0  15    5.16    5.30    1.13 o
   4   0  15  197.71  206.79    5.58 o
   5   0  15    4.50    4.48    0.75 o
   6   0  15   53.09   59.21    1.67 o
  -7   1  15   25.03   27.60    0.85 o
  -6   1  15   42.50   43.02    1.01 o
  -5   1  15   12.71   15.10    0.57 o
  -4   1  15    9.02    7.79    0.46 o
  -3   1  15   65.66   72.21    1.06 o
  -2   1  15    3.70    3.92    0.46 o
  -1   1  15  200.69  211.12    3.29 o
   0   1  15   82.15   80.64    2.11 o
   1   1  15   93.35   92.89    1.59 o
   2   1  15  118.01  120.72    1.77 o
   3   1  15  105.02  113.32    1.55 o
   4   1  15   25.61   25.24    0.70 o
   5   1  15   20.70   21.19    0.66 o
  -5   2  15    7.05    7.72    0.47 o
  -4   2  15   19.60   21.83    0.65 o
  -3   2  15   17.40   16.88    0.59 o
  -2   2  15   33.48   32.45    0.95 o
  -1   2  15    0.35    0.54    0.69 <
   0   2  15   50.58   47.22    1.82 o
   1   2  15   26.58   25.43    0.86 o
   2   2  15    6.57    7.86    0.61 o
   3   2  15   23.88   30.05    0.94 o
   4   2  15   50.45   60.39    1.49 o
  -6   0  16    1.71    1.91    0.61 o
  -5   0  16   41.92   41.05    1.22 o
  -4   0  16    1.72    1.32    0.54 <
  -3   0  16    6.24    6.22    0.70 o
  -2   0  16   63.40   67.14    2.19 o
  -1   0  16    1.56    0.49    0.78 <
   0   0  16    1.01    0.83    0.73 <
   1   0  16    0.64    0.69    1.29 <
   2   0  16    2.74    3.06    1.26 <
   3   0  16   71.73   72.01    1.96 o
   4   0  16    0.58    1.10    0.93 <
  -5   1  16    0.51    1.51    0.33 o
  -4   1  16    9.23    9.31    0.44 o
  -3   1  16   33.87   36.00    0.82 o
  -2   1  16   43.65   40.07    0.90 o
  -1   1  16   72.55   71.79    1.50 o
   0   1  16   22.93   25.72    0.97 o
   1   1  16   18.53   20.09    0.94 o
   2   1  16   55.50   51.05    1.27 o
   3   1  16   35.78   30.61    2.71 o
  -2   2  16   22.70   25.66    1.06 o
  -1   2  16   47.70   54.62    1.14 o
   0   2  16   63.67   63.69    1.22 o
  -3   0  17   10.27    9.49    1.32 o
  -2   0  17  182.10  209.93    4.86 o
  -1   0  17   42.17   46.03    2.45 o
   0   0  17    4.83    7.46    1.24 o
   1   0  17    0.01    3.20    0.98 o
